# Supplementary material for: TNL genes in peach: insights into the post-LRR domain
Source: BMC Genomics. 2016 Apr 30;17:317. doi: 10.1186/s12864-016-2635-0 (PMC4851768; doi:10.1186/s12864-016-2635-0)
Supplement: Additional file 2: — Exon and domain structures of all predicted TNL-related peptides. Exon sizes are shown above the colour shapes reflecting the different domains. (XLSX 115 kb) [file 12864_2016_2635_MOESM2_ESM.xlsx]

## Sheet: Exon structure
Genome v1.0			Genome v2.0
ID	localisation	Prediction	ID	localisation	plus/minus	start	end	PREDICTED EXON STRUCTURE
								510			530			500			278		721			108	581
ppa023486m	scaffold_1	Fgenesh / hevea matrix	Prupe.1G018700 - Prupe.1G018600	Prupe1G	-	1298213	1302242
								548		46
ppa011763m	scaffold_1	genome	Prupe.1G120200	Prupe1G	+	9455811	9456501
								622			1087						297		1345						488
ppa016634m	scaffold_1	Fgenesh / hevea matrix	Prupe.1G160400	Prupe1G	-	12771595	12775843																*	*
											566			68	389		147	1264					129	404
ppa025258m	scaffold_1	Fgenesh / hevea matrix	Prupe.1G160500	Prupe1G	-	12794676	12801251
											60	1090					283		1231					666
ppa018951m	scaffold_1	Fgenesh / hevea matrix	Prupe.1G161300	Prupe1G	-	12869461	12874485
								214	240		86	452			542			281		663
ppa026289m	scaffold_1	Fgenesh / Tomato matrix	Prupe.1G161600	Prupe1G	-	12900768	12906033
								495			1102						278		979					601			22
ppa026101m	scaffold_1	Fgenesh / hevea matrix	Prupe.1G161700	Prupe1G	-	12928072	12932382
								494			1076						278		1064						430
ppa017983m	scaffold_1	Fgenesh / hevea matrix	Prupe.1G161800	Prupe1G	-	12955150	12959389
								495			1099						278		687			1087						290		1242						552
ppa019721m - ppa025848m	scaffold_1	Fgenesh / hevea matrix	Prupe.1G162100 - Prupe.1G162200	Prupe1G	-	12984488	12991689															-------------			PPA025848				----------------------------------------------------
								488			1103						347		1088					293		149		1065
ppa020033m	scaffold_1	Fgenesh / hevea matrix	Prupe.1G162400 - Prupe.1G162500	Prupe1G	-	13037003	13043653
								1564									275		1096					695
ppa023967m	scaffold_1	Fgenesh / hevea matrix	Prupe.1G165300	Prupe1G	+	13369622	13365671			*	*
								591			1123						281		795			639
ppa023909m	scaffold_1	Fgenesh / hevea matrix	NP	Prupe1G	-	19638766	19643179
								20	78	338		81	77	1104
ppa017944m	scaffold_1	genome	NP	Prupe1G	-	19680161	19683303
								491			1112						418		1576						522
ppa024045m	scaffold_1	Fgenesh / hevea matrix	Prupe.1G263400	Prupe1G	-	27189224	27195269
								500			1106						418		1573						522
ppa000268m	scaffold_1	Fgenesh / hevea matrix	Prupe.1G263500	Prupe1G	+	27198982	27204272
								41	366		775			361		49	297		1181					290		485		253
ppa019834m	scaffold_1	Fgenesh / hevea matrix	Prupe.1G263600	Prupe1G	+	27217832	27224438
								597			1135						278		802			951				600		454		214	236		106
ppa018286m	scaffold_1	Fgenesh / hevea matrix	NP	Prupe1G	+	35935315	35943934
								519			1120						272		853			450		324		322		954					204
ppa018622m - ppb008123m	scaffold_1	Fgenesh / hevea matrix	NP	Prupe1G	-	46027322	46033718
								528			1105						278		859					844					322		519
ppa015956m	scaffold_1	Fgenesh / hevea matrix	NP	Prupe1G	+	45868161	45874245
								441			1141						287		860					852					389		437
ppa017041m	scaffold_1	Fgenesh / hevea matrix	NP	Prupe1G	+	45860728	45866613
								519			1120						272		754					1073						540
ppa000596m	scaffold_1	Fgenesh / hevea matrix	NP	Prupe1G	-	45727923	45733271
								510			1120						277		857					865					389		844			391		655			81	294
ppa024963m	scaffold_1	Fgenesh / hevea matrix	NP	Prupe1G	+	45498686	45506592
								315		153	1120						275		247		565		394
ppa020435m	scaffold_1	Fgenesh / Tomato matrix	Prupe.1G557200-Prupe.1G557300	Prupe1G	+	45480146	45485863
								48	126	231	237	172	882					230
ppa022367m	scaffold_1	Fgenesh / Tomato matrix	Prupe.1G557100	Prupe1G	+	45473744	45477030
								456			1162						266		389		391		522
ppa020772m	scaffold_1	Fgenesh / hevea matrix	NP	Prupe1G	-	45407203	45411585
								531			1105						299		859					847					388		525
ppa017612m	scaffold_1	Fgenesh / hevea matrix	NP	Prupe1G	-	45395516	45401250
								507			1099						272		883				1548						305		389			442
ppa023819m	scaffold_1	Fgenesh / Tomato matrix	NP	Prupe1G	-	45229801	45237659
								529			1128						275		1063					731
ppa021718m	scaffold_1	Fgenesh / hevea matrix	NP	Prupe1G	-	45216240	45220686
								501			1105						275		919					629
ppa022336m	scaffold_1	Fgenesh / hevea matrix	NP	Prupe1G	-	45186383	45190544
								315		144
ppa024739m	scaffold_1	genome	NP	Prupe1G	+	45034757	45035282
								539			1067						188	568			713
ppa001130m	scaffold_1	Fgenesh / hevea matrix	Prupe.1G550800	Prupe1G	-	45019011	45023285
								495
ppa012558m	scaffold_1	genome	NP	Prupe1G	+	45007458	45007952
								527			1091						275		565					134
ppa014709m	scaffold_1	Fgenesh / hevea matrix	NP	Prupe1G	-	45001596	45005064
								522			1087						278		108	862				609
ppa024525m	scaffold_1	Fgenesh / hevea matrix	NP	Prupe1G	+	44115494	44120155
								513			1087						39	158	988				196	287		169	117	235
ppa017550m	scaffold_1	Fgenesh / hevea matrix	Prupe.1G539800 Prupe.1G539900	Prupe1G	+	44105257	44111397
								493			1092						263		1449
ppb015618m	scaffold_1	Fgenesh / Tomato matrix	Prupe.1G524000	Prupe1G	+	42962327	42966318																*	*
								490			1092						275		1584
ppa023385m	scaffold_1	Fgenesh / hevea matrix	Prupe.1G523900	Prupe1G	+	42956062	42960102
								501			1102						422			892				611
ppa015313m	scaffold_10	Fgenesh / Tomato matrix	Prupe.3G009700	Prupe3G	+	624884	629068
								495			1105						422			880				541			149	42	227
ppa025931m	scaffold_10	Fgenesh / hevea matrix	Prupe.3G010100	Prupe3G	+	646107	651242
								497			409			472			407		904				689
ppa025473m	scaffold_10	Fgenesh / hevea matrix	Prupe.3G010200 Prupe.3G010300	Prupe3G	+	651952	656316
								25	21	149	179	230	269
ppb013321m	scaffold_12	genome	Prupe.2G083100	Prupe2G	+	13195999	13198560
								529			275		389		389		1112					561
ppa021732m	scaffold_174	Fgenesh / Tomato matrix	NP	scaffold_163	+	3	4235
								503			1097						275		930				619			221	154	104
ppa020421m	scaffold_2	Fgenesh / Tomato matrix	Prupe.2G045200	Prupe2G	+	5054692	5062778
								523			1095						272		941				731			119
ppa025310m	scaffold_2	Fgenesh / Tomato matrix	Prupe.2G055200	Prupe2G	+	6542686	6547629
								180	483		342
ppa023253m	scaffold_2	Fgenesh / hevea matrix	Prupe.2G055500	Prupe2G	+	6597791	6601705
								320		158	269		451			122
ppa018595m	scaffold_2	genome	NP	Prupe2G	+	6606760	6608474
								562		63	719				241		272		848				688
ppa000501m	scaffold_2	Fgenesh / hevea matrix	Prupe.2G055600	Prupe2G	+	6636553	6641043
								71	585			1058						272		719				613
ppa023503m	scaffold_2	Fgenesh / hevea matrix	Prupe.2G055700	Prupe2G	+	6646331	6652171
								584			1076						272		1320
ppa018964m	scaffold_2	Fgenesh / hevea matrix	Prupe.2G056100	Prupe2G	+	6680358	6684114														*	*
								194	188	125
ppa022724m	scaffold_2	genome	Prupe.2G057000	Prupe2G	-	6859284	6859855
								46	64	564			346		652				347		3159
ppa000828m	scaffold_2	Fgenesh / hevea matrix	Prupe.2G057100	Prupe2G	-	6901141	6908920																					*	*
								115	110	166	535			248		1089						278		1530								288
ppa000489m	scaffold_2	Fgenesh / hevea matrix	Prupe.2G057600	Prupe2G	-	7073217	7080730																						*	*
								342		145	585			1092						278		1821									75	285
ppa022940m	scaffold_2	Fgenesh / hevea matrix	Prupe.2G057800	Prupe2G	-	7153167	7162361																		*	*
								494			1094						276		1088					522
ppa019341m	scaffold_2	Fgenesh / hevea matrix	Prupe.2G059000	Prupe2G	+	7342170	7346962
								503			1097						272		1066					500
ppa001315m	scaffold_2	Fgenesh / hevea matrix	Prupe.2G059200	Prupe2G	-	7379555	7384204
								497			786				197	83
ppb018756m	scaffold_2	Fgenesh / Tomato matrix	Prupe.2G059400	Prupe2G	+	7400042	7403223
								498			1096						302		1083					91	518
ppa015427m	scaffold_2	Fgenesh / hevea matrix	Prupe.2G060400	Prupe2G	-	7630175	7634702
								240		215	1079						263		1046					730				186	55	767				153	208	889				85
ppa021062m	scaffold_2	Fgenesh / hevea matrix	Prupe.2G066600	Prupe2G	+	9250938	9260422
								187	586		1013						272		722				765				47	89	108	66
ppa021903m	scaffold_2	Fgenesh / Tomato matrix	Prupe.2G068000 Prupe.2G068100	Prupe2G	-	9712160	9719280
								532			1095						278		696				1644
ppa1027137m	scaffold_2	Fgenesh / hevea matrix	Prupe.2G068900	Prupe2G	-	9814132	9819332																			*	*
								255		233	607			117	153	52	272		867
ppa017013m	scaffold_2	genome	Prupe.2G069000	Prupe2G	-	9857898	9862311
								204	573			1057						272		728				784
ppa017503m	scaffold_2	Fgenesh / hevea matrix	Prupe.2G018300	Prupe2G	+	1709344	1714139
								84	133	1095						278		899				769
ppa017004m	scaffold_2	Fgenesh / Tomato matrix	Prupe.2G088500	Prupe2G	-	13965219	13971899
								539			175
ppa016235m	scaffold_2	genome	Prupe.2G088600	Prupe2G	-	13972664	13974648
								512			352
ppa016991m	scaffold_2	genome	NP	Prupe2G	+	15765580	15766726
								509			1103						437			886				719
ppa023276m	scaffold_2	Fgenesh / hevea matrix	Prupe.2G101900	Prupe2G	+	15783461	15787912
								126	38	546			614				246		958				698				83
ppa025498m	scaffold_2	Fgenesh / hevea matrix	Prupe.2G112700	Prupe2G	-	17070190	17075698
								494			1052						49	140	207		286		378		698				83
ppa024296m	scaffold_2	Fgenesh / hevea matrix	Prupe.2G113100 Prupe.2G113200	Prupe2G	-	17140873	17145425
								647			1097						290		820				507			117	43	93	19
ppa000524m	scaffold_2	Fgenesh / hevea matrix	Prupe.2G121000	Prupe2G	+	17832358	17839405
								513			201		399		263		302		795
ppa017814m	scaffold_2	Fgenesh / hevea matrix	Prupe.2G135500 Prupe.2G135600	Prupe2G	-	19324008	19327186
								507			1099						296		829				206		310		55	226
ppa024626m	scaffold_2	Fgenesh / hevea matrix	Prupe.2G135700	Prupe2G	-	19328997	19333752
								527			1153						279		1144					491
ppa000640m	scaffold_29	Fgenesh / hevea matrix	Prupe.I001800	scaffold_19	+	2125	6167
								429			1090						290		1134					495
ppa026065m	scaffold_29	Fgenesh / hevea matrix	Prupe.I002100 Prupe.I002200	scaffold_19	+	16570	20452
								1681									284		528
ppa021374m	scaffold_29	genome	Prupe.I002300	scaffold_19	+	29322	32023			*	*
								186	495
ppa022061m	scaffold_3	Fgenesh / hevea matrix	Prupe.3G169500	Prupe3G	+	18838595	18839313
								480			117
ppa017573m	scaffold_4	genome	Prupe.4G041100	Prupe4G	-	1937175	1937872
								489			111
ppa017913m	scaffold_4	genome	Prupe.4G186200	Prupe4G	+	11065027	11066013
								599			94	1126						272		627
ppa014887m	scaffold_4	Fgenesh / hevea matrix	Prupe.4G224500	Prupe4G	+	14124669	14129014
								361		642				649				144	85	198
ppa020500m	scaffold_4	Fgenesh / Tomato matrix	NP	Prupe4G	-	14412378	14419661
								272		657				299		747				1568						271		272		1060						675				292		276		130	309
ppa015135m	scaffold_4	Fgenesh / hevea matrix	Prupe.4G226900	Prupe4G	-	14431241	14440003
											701				400
ppa024986m	scaffold_4	genome	Prupe.4G227000	Prupe4G	-	14441225	14442354
								488		166
ppb025535m	scaffold_4	genome	Prupe.4G227000	Prupe4G	-	14444961	14446696
								158	74	278		179	99	99	165	652
ppa024381m	scaffold_4	Fgenesh / hevea matrix	Prupe.4G248700	Prupe4G	-	16608772	16612870
								158	379
ppb024873m	scaffold_4	genome	NP	Prupe4G	+	18858991	18861207
												146	352			588
ppa014763m	scaffold_4	genome	NP	Prupe4G	+	18869649	18871434
								7	380		60
ppa017636m	scaffold_4	genome	Prupe.4G260800	Prupe4G	+	18872275	18873583
								104	153	104	81	158	104	1100						299		871				608
ppa023828m	scaffold_4	Fgenesh / hevea matrix	Prupe.4G260900	Prupe4G	+	18877306	18882843
								470			1076						281		966				513
ppa024249m	scaffold_5	Fgenesh / Tomato matrix	Prupe.5G019000	Prupe5G	+	2082813	2086659
								474			1105						272		882				450			168	609
ppa016162m	scaffold_5	Fgenesh / hevea matrix	Prupe.5G074600	Prupe5G	-	8871768	8878046
								528			1105						272		882				528
ppa021703m	scaffold_5	Fgenesh / hevea matrix	Prupe.5G074700	Prupe5G	-	8882954	8887885
								515			985						297		892				465			111	82	265
ppa024010m	scaffold_6	Fgenesh / Tomato matrix	Prupe.6G083100	Prupe6G	+	5615551	5622287
								512			1106						335		910				651				100	67	206		258		561			158	302		71	582			602		122
ppa023688m - ppa000585m	scaffold_6	Fgenesh / hevea matrix	Prupe.6G083200 Prupe.6G083300 Prupe.6G083400	Prupe6G	+	5624209	5635464																									PPA000585m
								494			1741
ppa021230m	scaffold_6	genome	Prupe.6G109800	Prupe6G	-	7857583	7859913
								449			1558
ppa021538m	scaffold_6	genome	Prupe.6G109900	Prupe6G	-	7866113	7868318
								449			1741
ppa022772m	scaffold_6	genome	NP	Prupe6G	-	7886103	7888380
								494			1285							351
ppa026962m	scaffold_6	genome	Prupe.6G110100	Prupe6G	-	7899872	7902205
								884				181	164	532
ppa024389m	scaffold_6	genome	NP	Prupe6G	-	7925729	7929314
								185	469		343		207		290		742			522			149
ppa000891m - ppb019040m	scaffold_6	genome	Prupe.6G132100	Prupe6G	-	10407087	10411157
								30	510		1102						284		1167
ppa020926m	scaffold_6	Fgenesh / hevea matrix	Prupe.6G152300	Prupe6G	+	13234649	13238604
								511			1098						276		1059					563
ppa023596m	scaffold_6	Fgenesh / hevea matrix	Prupe.6G160100	Prupe6G	+	14761349	14765282
								519			1111						305		853					920					306		927
ppa019076m	scaffold_6	Fgenesh / Tomato matrix	NP	Prupe6G	-	25445493	25451560
								44	486		541			484			272
ppb021833m - ppa025372m	scaffold_7	Fgenesh / hevea matrix	Prupe.7G026100	Prupe7G	-	4251899	4260670
								429
ppa015656m	scaffold_7	genome	Prupe.7G017000	Prupe7G	+	2481889	2482317
								457			782
ppa024292m	scaffold_7	genome	Prupe.7G012000	Prupe7G	+	1636892	1639063
								500			1085						272		862					654
ppa026937m - ppa021004m	scaffold_7	Fgenesh / populus matrix	Prupe.7G037000	Prupe7G	+	6759591	6767775
								501			274		414			272		391		405			662
ppa023165m - ppa018323m	scaffold_7	Fgenesh / populus matrix	Prupe.7G037600	Prupe7G	+	6936921	6943937
								518			1103						278		504
ppa020701m	scaffold_7	Fgenesh / Tomato matrix	Prupe.7G065300	Prupe7G	-	10375954	10379123
								524			1109						278		970					678				789				629				616				536
ppa021441m	scaffold_7	Fgenesh / populus matrix	Prupe.7G065400	Prupe7G	-	10381403	10389255
								159	157	130	359		278		1508							1106					278		795				607				873					341
ppa014815m	scaffold_7	Fgenesh / hevea matrix	Prupe.7G065500	Prupe7G	-	10392261	10402215											*	*
								506			1129
ppa025905m	scaffold_7	Fgenesh / hevea matrix	Prupe.7G065600	Prupe7G	-	10404842	10407797
								149	184	318
ppb016299m	scaffold_7	genome	NP	Prupe2G	+	18234962	18235790
								388		73	93	506			179
ppa023936m	scaffold_7	Fgenesh / Tomato matrix	Prupe.2G126000	Prupe2G	+	18248240	18250393
								510			1024					299		850				555			200
ppa017291m	scaffold_7	Fgenesh / Tomato matrix	Prupe.2G126100	Prupe2G	-	18253566	18260071
								21	802				68	121	299		853				588			179
ppa026786m	scaffold_7	Fgenesh / populus matrix	Prupe.2G126200	Prupe2G	+	18336910	18341780
								509			793				124	290		850				522			215
ppa026003m	scaffold_7	Fgenesh / populus matrix	Prupe.2G126300	Prupe2G	+	18343901	18348247
								246
ppa020234m	scaffold_7	genome	NP	Prupe2G	+	18352034	18352279
								503			1094					299		856				600				179
ppa000551m	scaffold_7	Fgenesh / populus matrix	Prupe.2G126400	Prupe2G	+	18367035	18371740
								212		755				234		290		306		391			516				83	66
ppa022023m	scaffold_7	Fgenesh / Tomato matrix	Prupe.2G126600	Prupe2G	+	18403381	18407627
								521			1097					290		823				498			215
ppa024258m	scaffold_7	Fgenesh / populus matrix	Prupe.2G126700	Prupe2G	+	18413168	18417468
								46	137	841				458
ppa020601m	scaffold_7	genome	Prupe.2G126800	Prupe2G	+	18437618	18441285
								222
ppb013318m	scaffold_7	genome	NP	Prupe2G	+	18441361	18441582
								503			1100					299		844				597				188
ppa017433m	scaffold_7	Fgenesh / populus matrix	Prupe.2G126900	Prupe2G	+	18447872	18452031
								518			1100					299		865				79	328			208		309		84	331			128	161
ppa023459m - ppa012913m	scaffold_7	Fgenesh / Tomato matrix	Prupe.2G127000 Prupe.2G127100	Prupe2G	+	18454539	18461414
								511			1071					275		715				488
ppa016623m	scaffold_8	Fgenesh / populus matrix	Prupe.8G005200	Prupe8G	+	403567	407802
								162	595			1068					278		615
ppa022242m	scaffold_8	Fgenesh / Tomato matrix	Prupe.8G005300	Prupe8G	+	410797	415312
								509			1094					275		1114				611
ppa022091m	scaffold_8	Fgenesh / hevea matrix	Prupe.8G005500	Prupe8G	+	429761	433958
								503			1091					278		1194					567
ppa018131m	scaffold_8	Fgenesh / populus matrix	Prupe.8G005600	Prupe8G	+	455293	460267
								526			1096					278		1056					614
ppa019742m	scaffold_8	Fgenesh / hevea matrix	Prupe.8G021700	Prupe8G	+	1968593	1972663
								499			1122					276		1095					575
ppa020280m	scaffold_8	Fgenesh / hevea matrix	Prupe.8G022800	Prupe8G	-	2056526	2060579
								517			1089					279		1604
ppa015430m	scaffold_8	Fgenesh / hevea matrix	Prupe.8G023100	Prupe8G	-	2072506	2076406															*	*
								598			1119					279		1049					504
ppa014797m	scaffold_8	Fgenesh / hevea matrix	Prupe.8G023200	Prupe8G	-	2085520	2089564
								18	529			33	109	62	131	78
ppa019676m	scaffold_8	Fgenesh / populus matrix	Prupe.8G023300	Prupe8G	-	2090417	2095775
								595			1116					279		1026					209		348
ppa018338m	scaffold_8	Fgenesh / hevea matrix	Prupe.8G023500	Prupe8G	-	2113276	2117452
								595			73	707			280		809				584
ppa026531m	scaffold_8	Fgenesh / hevea matrix	Prupe.8G023600 Prupe.8G023700	Prupe8G	-	2127457	2131622
								514			1095					282		1100					546
ppa021102m	scaffold_8	Fgenesh / Tomato matrix	Prupe.8G023800	Prupe8G	-	2141889	2145872
								512			1124					279		1065					518
ppa025739m	scaffold_8	Fgenesh / populus matrix	Prupe.8G023900	Prupe8G	-	2171843	2175782
								503			1100					275		928				689
ppa024688m	scaffold_8	Fgenesh / populus matrix	Prupe.8G026500	Prupe8G	+	2404806	2408728
								503			1100					275		931				686
ppa016158m	scaffold_8	Fgenesh / populus matrix	Prupe.8G026700	Prupe8G	+	2425459	2429414
								503			1118					275		928				693				499			85
ppa024336m	scaffold_8	Fgenesh / populus matrix	Prupe.8G026800 Prupe.8G026900	Prupe8G	+	2443004	2448973
								225		197	185	753			275		928				593
ppa015449m	scaffold_8	Fgenesh / Tomato matrix	Prupe.8G027000	Prupe8G	+	2457114	2460940
								503			1100					275		70	528			665
ppa015500m	scaffold_8	Fgenesh / populus matrix	Prupe.8G027100	Prupe8G	+	2472824	2476778
								503			1100					275		931				476
ppa019497m	scaffold_8	Fgenesh / hevea matrix	Prupe.8G027300	Prupe8G	+	2503953	2507632
										37	1095					276		1060				523
ppa018060m	scaffold_8	genome	Prupe.8G031800	Prupe8G	+	3008178	3011963
								511			82	857				225		454			343		564
ppa027155m	scaffold_8	genome	Prupe.8G032000 Prupe.8G032100	Prupe8G	+	3032498	3037464
								508			1101					276		1024					694
ppa019628m	scaffold_8	Fgenesh / hevea matrix	Prupe.8G032400	Prupe8G	-	3043427	3047438
								502			280		767				276		844				649
ppa026529m	scaffold_8	Fgenesh / hevea matrix	Prupe.8G034400 Prupe.8G034500	Prupe8G	-	3180238	3184182
								494			341			276		842				114	78
ppa022551m	scaffold_8	Fgenesh / Tomato matrix	Prupe.8G034600 Prupe.8G034700	Prupe8G	-	3187894	3192714
								511			484			563			276		622				250		98	205
ppa015450m	scaffold_8	Fgenesh / populus matrix	Prupe.8G034900	Prupe8G	-	3207658	3211632
								441			172	383
ppb015921m	scaffold_8	genome	Prupe.8G037000	Prupe8G	+	3390794	3392006
								511			417			639			276		1602								227
ppa015410m	scaffold_8	genome	Prupe.8G041000	Prupe8G	-	4199424	4203588																*	*
								514			1095					276		1021					859
ppa018905m	scaffold_8	Fgenesh / Tomato matrix	Prupe.8G044300	Prupe8G	+	4567379	4571600
								514			1098					282		1024					706				286		206		114
ppa025472m - ppa022239m	scaffold_8	Fgenesh / hevea matrix	Prupe.8G044400	Prupe8G	+	4598023	4604650
								509			1045					315		1089					612
ppa017840m	scaffold_8	Fgenesh / hevea matrix	Prupe.8G046500	Prupe8G	-	4902816	4906846
								366			133	432			275		1006					689
ppa022016m	scaffold_8	Fgenesh / hevea matrix	Prupe.8G046600	Prupe8G	+	4921838	4925269
								495			686			332		275		1086					545			140	305
ppa021587m	scaffold_8	Fgenesh / Tomato matrix	Prupe.8G046700	Prupe8G	-	4925956	4931664
								250		116
ppa019668m	scaffold_8	genome	Prupe.8G053200	Prupe8G	+	5919966	5920409
								511			1092					276		1031					720
ppa018765m	scaffold_8	Fgenesh / Tomato matrix	Prupe.8G053300	Prupe8G	+	5956155	5962155
								348		80	591			118	93	160	98
ppa018261m	scaffold_8	genome	Prupe.8G056600	Prupe8G	+	6598768	6600962
								497			1100					275		928				527
ppa021490m	scaffold_8	Fgenesh / hevea matrix	Prupe.8G056700	Prupe8G	+	6634106	6638145
								25	96	121	332		479			79	227		431			39	143	292		67	60
ppa019412m	scaffold_8	genome	Prupe.8G102900	Prupe8G	+	13415023	13419811
								447			1108					284		1404								107	66	89	57	49	237		169	141	177
ppa017937m	scaffold_8	Fgenesh / populus matrix	Prupe.8G108500 Prupe.8G108600	Prupe8G	+	13889295	13899080															*	*
								447			1108					284		1404								107	66	89	57	49	237		169	184	41
ppa024831m	scaffold_8	Fgenesh / populus matrix	Prupe.8G108700 Prupe.8G108800 Prupe.8G108900	Prupe8G	+	13900229	13909322															*	*
								447			1108					284		1452
ppa000577m	scaffold_8	Fgenesh / populus matrix	Prupe.8G109000	Prupe8G	+	13911234	13915832															*	*
								91	572			1108					284		1410								136	434
ppa025229m	scaffold_8	Fgenesh / hevea matrix	Prupe.8G109200 Prupe.8G109300	Prupe8G	+	13923704	13929815																*	*
								71	454			1108					284		1411								434
ppa022914m	scaffold_8	Fgenesh / populus matrix	Prupe.8G109500 Prupe.8G109600	Prupe8G	+	13932504	13938600																*	*
								525
ppb010273m	scaffold_8	Fgenesh / populus matrix	Prupe.8G109600	Prupe8G	+	13939590	13940114	Pl of ppa022914
								507			292		777			275		332		2035
ppa023180m	scaffold_8	Fgenesh / hevea matrix	Prupe.8G109900 Prupe.8G110000	Prupe8G	+	13949171	13954792																				*	*
								117	204
ppa026272m	scaffold_8	genome	NP	Prupe8G	+	13965059	13965792
								497			1109					275		1617
ppa025692m	scaffold_8	Fgenesh / populus matrix	Prupe.8G110600	Prupe8G	-	14036242	14040454															*	*
								251		1094					278		657				480			180
ppa020855m	scaffold_8	Fgenesh / Tomato matrix	Prupe.8G110800 Prupe.8G110900	Prupe8G	-	14046171	14051455
								316		866
ppa019637m	scaffold_8	genome	Prupe.8G111100	Prupe8G	-	14052243	14053463					*	*
								557			1094					278		1575
ppa020670m	scaffold_8	Fgenesh / hevea matrix	Prupe.8G111200	Prupe8G	-	14054824	14058952															*	*
								554			1094					278		1599
ppa1027167m	scaffold_8	Fgenesh / hevea matrix	Prupe.8G111500	Prupe8G	-	14067438	14072981															*	*
								248		471			446			9	176		147
ppa024390m	scaffold_8	Fgenesh / Tomato matrix	Prupe.8G111700 Prupe.8G111800	Prupe8G	-	14078628	14082796
								395			301
ppa023927m	scaffold_8	genome	NP	Prupe8G	-	14099437	14100192
								554			1094					278		1590
ppa022521m	scaffold_8	Fgenesh / populus matrix	Prupe.8G112100	Prupe8G	-	14102618	14108141															*	*
								498			294		71	525			205		273		102	319		300		62
ppa015938m	scaffold_8	genome	Prupe.8G117300	Prupe8G	+	14412550	14418710
								492			645
ppa027032m	scaffold_8	genome	Prupe.8G117700	Prupe8G	+	14451399	14452683
								3548																			514			48	29	91
ppa019613m	scaffold_8	Fgenesh / populus matrix	Prupe.8G117900 Prupe.8G118000	Prupe8G	+	14472816	14478921				*	*
								392			149	352			152	284		84	202		159	739				562			251		289
ppa023271m	scaffold_8	Fgenesh / Tomato matrix	Prupe.8G118900	Prupe8G	+	14604662	14610128
								516			1108					66	443
ppa026169m	scaffold_8	Fgenesh / hevea matrix	Prupe.8G119800	Prupe8G	-	14666176	14670167											TM
								540			79	57	458			952				92	113	111	115	115	108	66	95	399
ppa1027194m	scaffold_8	Fgenesh / populus matrix	Prupe.8G120000 Prupe.8G120100	Prupe8G	-	14681715	14689892																						TM
								504			69	949				85	475
ppa017752m	scaffold_8	Fgenesh / populus matrix	Prupe.8G120300	Prupe8G	-	14704692	14708132											TM
								507			1102					81	443
ppa026276m	scaffold_8	Fgenesh / populus matrix	Prupe.8G120400	Prupe8G	-	14713361	14716323											TM
								89	432			824				30	51	51	78	635
ppa015945m	scaffold_8	Fgenesh / populus matrix	Prupe.8G120500 Prupe.8G120600	Prupe8G	-	14716871	14720616															TM
								180	166	95	693			1035					285		529			570			75	411
ppa020912m	scaffold_8	Fgenesh / populus matrix	Prupe.8G173600 Prupe.8G173700	Prupe8G	-	17656904	17666359
								24	41	508			1149					279		1189					488
ppa016630m	scaffold_8	Fgenesh / hevea matrix	Prupe.8G176400	Prupe8G	+	17849052	17854870
								527			1103					284		1144					551
ppa026840m	scaffold_8	Fgenesh / hevea matrix	Prupe.8G179400	Prupe8G	-	18029104	18033143
								489			1095					285		1396						551
ppa021808m	scaffold_8	Fgenesh / hevea matrix	Prupe.8G179500	Prupe8G	-	18036927	18041174
								513			1102					308		895				657				191
ppa000525m	scaffold_8	Fgenesh / hevea matrix	Prupe.8G184900	Prupe8G	+	18320412	18324923
								993					1108					311		892				506
ppa024462m	scaffold_8	Fgenesh / hevea matrix	Prupe.8G185200	Prupe8G	+	18330907	18335612			*	*
								462			1102					305		889				510			197		207
ppa017276m	scaffold_8	Fgenesh / populus matrix	Prupe.8G185300	Prupe8G	+	18336603	18341818
								64	56	149	105	73	92	511			1101					294		1423								494
ppa025035m	scaffold_8	Fgenesh / populus matrix	Prupe.8G237100 Prupe.8G237200	Prupe8G	+	20944615	20952889																					*	*
								501			988					410			904					710
ppa000477m	scaffold_9	Fgenesh / hevea matrix	Prupe.3G130900 Prupe.3G131000	Prupe3G	-	13378172	13382504
								252		344		123	906					140	434			966
ppa019385m	scaffold_9	Fgenesh / hevea matrix	Prupe.3G130700	Prupe3G	-	13341313	13345257																			*	*
								509			1094					275		1209						645			58	681			530
ppa1027179m	scaffold_8	Fgenesh / hevea matrix	Prupe.8G005400	Prupe8G	+	420375	426818
								Legend
											Toll/interleukin-1 receptor homology (TIR) domain
											NB-ARC P-loop containing nucleoside triphosphate hydrolase (NBS) domain
											Linker (NLL) domain
											Leucine-rich repeat (LRR) domain
											Post Leucine-rich repeat (PL) domain
								*			Merged exons
								NP			Present but Not Predicted in v2.0
											Unknown or not relevant
