# Supplementary material for: TNL genes in peach: insights into the post-LRR domain
Source: BMC Genomics. 2016 Apr 30;17:317. doi: 10.1186/s12864-016-2635-0 (PMC4851768; doi:10.1186/s12864-016-2635-0)
Supplement: Additional file 3: — TNL prediction mapped in the Prunus persica genome v2.0. This Generic Feature Format Version 3 (GFF3) can be uploaded as a custom track directly in a local Genome browser or the online GDR Gbrowse, together with the genome v2.0. (GFF3 88 kb) [file 12864_2016_2635_MOESM3_ESM.gff3]

##gff-version 3
##date Sat Feb 13 11:43:55 2016
##source gbrowse gbgff gff3 dumper
Pp01	predicted_TNL	mRNA	1298213	1302242	.	-	.	Name=ppa023486m;ID=1;longest=1
Pp01	predicted_TNL	CDS	1301733	1302242	.	-	0	Parent=1;ID=2
Pp01	predicted_TNL	CDS	1300864	1301393	.	-	0	Parent=1;ID=3
Pp01	predicted_TNL	CDS	1300305	1300804	.	-	1	Parent=1;ID=4
Pp01	predicted_TNL	CDS	1299830	1300107	.	-	2	Parent=1;ID=5
Pp01	predicted_TNL	CDS	1299060	1299780	.	-	0	Parent=1;ID=6
Pp01	predicted_TNL	CDS	1298835	1298942	.	-	2	Parent=1;ID=7
Pp01	predicted_TNL	CDS	1298213	1298793	.	-	2	Parent=1;ID=8
Pp01	predicted_TNL	mRNA	9455811	9456501	.	+	.	Name=ppa011763m;ID=9;longest=1
Pp01	predicted_TNL	CDS	9455811	9456358	.	+	0	Parent=9;ID=10
Pp01	predicted_TNL	CDS	9456456	9456501	.	+	1	Parent=9;ID=11
Pp01	predicted_TNL	mRNA	12771595	12775843	.	-	.	Name=ppa016634m;ID=12;longest=1
Pp01	predicted_TNL	CDS	12775222	12775843	.	-	0	Parent=12;ID=13
Pp01	predicted_TNL	CDS	12774029	12775115	.	-	1	Parent=12;ID=14
Pp01	predicted_TNL	CDS	12773650	12773946	.	-	0	Parent=12;ID=15
Pp01	predicted_TNL	CDS	12772225	12773569	.	-	0	Parent=12;ID=16
Pp01	predicted_TNL	CDS	12771595	12772082	.	-	2	Parent=12;ID=17
Pp01	predicted_TNL	mRNA	12794676	12801251	.	-	.	Name=ppa025258m;ID=18;longest=1
Pp01	predicted_TNL	CDS	12800686	12801251	.	-	0	Parent=18;ID=19
Pp01	predicted_TNL	CDS	12799309	12799376	.	-	1	Parent=18;ID=20
Pp01	predicted_TNL	CDS	12798582	12798970	.	-	2	Parent=18;ID=21
Pp01	predicted_TNL	CDS	12797207	12797353	.	-	0	Parent=18;ID=22
Pp01	predicted_TNL	CDS	12795839	12797102	.	-	0	Parent=18;ID=23
Pp01	predicted_TNL	CDS	12795372	12795500	.	-	2	Parent=18;ID=24
Pp01	predicted_TNL	CDS	12794676	12795079	.	-	2	Parent=18;ID=25
Pp01	predicted_TNL	mRNA	12869461	12874485	.	-	.	Name=ppa018951m;ID=26;longest=1
Pp01	predicted_TNL	CDS	12874426	12874485	.	-	0	Parent=26;ID=27
Pp01	predicted_TNL	CDS	12872022	12873111	.	-	0	Parent=26;ID=28
Pp01	predicted_TNL	CDS	12871599	12871881	.	-	2	Parent=26;ID=29
Pp01	predicted_TNL	CDS	12870249	12871479	.	-	1	Parent=26;ID=30
Pp01	predicted_TNL	CDS	12869461	12870126	.	-	0	Parent=26;ID=31
Pp01	predicted_TNL	mRNA	12900768	12906033	.	-	.	Name=ppa026289m;ID=32;longest=1
Pp01	predicted_TNL	CDS	12905820	12906033	.	-	0	Parent=32;ID=33
Pp01	predicted_TNL	CDS	12905532	12905771	.	-	2	Parent=32;ID=34
Pp01	predicted_TNL	CDS	12904425	12904510	.	-	2	Parent=32;ID=35
Pp01	predicted_TNL	CDS	12902562	12903013	.	-	0	Parent=32;ID=36
Pp01	predicted_TNL	CDS	12901977	12902518	.	-	1	Parent=32;ID=37
Pp01	predicted_TNL	CDS	12901562	12901842	.	-	2	Parent=32;ID=38
Pp01	predicted_TNL	CDS	12900768	12901430	.	-	0	Parent=32;ID=39
Pp01	predicted_TNL	mRNA	12928072	12932382	.	-	.	Name=ppa026101m;ID=40;longest=1
Pp01	predicted_TNL	CDS	12931888	12932382	.	-	0	Parent=40;ID=41
Pp01	predicted_TNL	CDS	12930411	12931512	.	-	0	Parent=40;ID=42
Pp01	predicted_TNL	CDS	12930020	12930297	.	-	2	Parent=40;ID=43
Pp01	predicted_TNL	CDS	12928945	12929923	.	-	0	Parent=40;ID=44
Pp01	predicted_TNL	CDS	12928219	12928819	.	-	2	Parent=40;ID=45
Pp01	predicted_TNL	CDS	12928072	12928093	.	-	1	Parent=40;ID=46
Pp01	predicted_TNL	mRNA	12955150	12959389	.	-	.	Name=ppa017983m;ID=47;longest=1
Pp01	predicted_TNL	CDS	12958896	12959389	.	-	0	Parent=47;ID=48
Pp01	predicted_TNL	CDS	12957404	12958479	.	-	1	Parent=47;ID=49
Pp01	predicted_TNL	CDS	12956911	12957188	.	-	2	Parent=47;ID=50
Pp01	predicted_TNL	CDS	12955730	12956793	.	-	0	Parent=47;ID=51
Pp01	predicted_TNL	CDS	12955150	12955579	.	-	1	Parent=47;ID=52
Pp01	predicted_TNL	mRNA	12984488	12991689	.	-	.	Name=ppa019721m.ppa025848m;ID=53;longest=1
Pp01	predicted_TNL	CDS	12991195	12991689	.	-	0	Parent=53;ID=54
Pp01	predicted_TNL	CDS	12989696	12990794	.	-	0	Parent=53;ID=55
Pp01	predicted_TNL	CDS	12989301	12989578	.	-	2	Parent=53;ID=56
Pp01	predicted_TNL	CDS	12988518	12989204	.	-	0	Parent=53;ID=57
Pp01	predicted_TNL	CDS	12986972	12988058	.	-	0	Parent=53;ID=58
Pp01	predicted_TNL	CDS	12986542	12986831	.	-	2	Parent=53;ID=59
Pp01	predicted_TNL	CDS	12985170	12986411	.	-	0	Parent=53;ID=60
Pp01	predicted_TNL	CDS	12984488	12985039	.	-	0	Parent=53;ID=61
Pp01	predicted_TNL	mRNA	13037003	13043653	.	-	.	Name=ppa020033m;ID=62;longest=1
Pp01	predicted_TNL	CDS	13043166	13043653	.	-	0	Parent=62;ID=63
Pp01	predicted_TNL	CDS	13041791	13042893	.	-	1	Parent=62;ID=64
Pp01	predicted_TNL	CDS	13041262	13041608	.	-	2	Parent=62;ID=65
Pp01	predicted_TNL	CDS	13040062	13041149	.	-	0	Parent=62;ID=66
Pp01	predicted_TNL	CDS	13039630	13039922	.	-	1	Parent=62;ID=67
Pp01	predicted_TNL	CDS	13038474	13038622	.	-	2	Parent=62;ID=68
Pp01	predicted_TNL	CDS	13037003	13038067	.	-	0	Parent=62;ID=69
Pp01	predicted_TNL	mRNA	13365671	13369622	.	+	.	Name=ppa023967m;ID=70;longest=1
Pp01	predicted_TNL	CDS	13365671	13367234	.	+	0	Parent=70;ID=71
Pp01	predicted_TNL	CDS	13367350	13367624	.	+	2	Parent=70;ID=72
Pp01	predicted_TNL	CDS	13367735	13368830	.	+	0	Parent=70;ID=73
Pp01	predicted_TNL	CDS	13368928	13369622	.	+	2	Parent=70;ID=74
Pp01	predicted_TNL	mRNA	19638766	19643179	.	-	.	Name=ppa023909m;ID=75;longest=1
Pp01	predicted_TNL	CDS	19642589	19643179	.	-	0	Parent=75;ID=76
Pp01	predicted_TNL	CDS	19641152	19642274	.	-	0	Parent=75;ID=77
Pp01	predicted_TNL	CDS	19640440	19640720	.	-	2	Parent=75;ID=78
Pp01	predicted_TNL	CDS	19639511	19640305	.	-	0	Parent=75;ID=79
Pp01	predicted_TNL	CDS	19638766	19639404	.	-	0	Parent=75;ID=80
Pp01	predicted_TNL	mRNA	19680161	19683303	.	-	.	Name=ppa017944m;ID=81;longest=1
Pp01	predicted_TNL	CDS	19683284	19683303	.	-	0	Parent=81;ID=82
Pp01	predicted_TNL	CDS	19682567	19682644	.	-	1	Parent=81;ID=83
Pp01	predicted_TNL	CDS	19682114	19682451	.	-	1	Parent=81;ID=84
Pp01	predicted_TNL	CDS	19681620	19681700	.	-	2	Parent=81;ID=85
Pp01	predicted_TNL	CDS	19681509	19681585	.	-	2	Parent=81;ID=86
Pp01	predicted_TNL	CDS	19680161	19681264	.	-	0	Parent=81;ID=87
Pp01	predicted_TNL	mRNA	27189224	27195269	.	+	.	Name=ppa024045m;ID=88;longest=1
Pp01	predicted_TNL	CDS	27189224	27189714	.	+	0	Parent=88;ID=89
Pp01	predicted_TNL	CDS	27191241	27192352	.	+	1	Parent=88;ID=90
Pp01	predicted_TNL	CDS	27192439	27192856	.	+	2	Parent=88;ID=91
Pp01	predicted_TNL	CDS	27192959	27194534	.	+	1	Parent=88;ID=92
Pp01	predicted_TNL	CDS	27194748	27195269	.	+	0	Parent=88;ID=93
Pp01	predicted_TNL	mRNA	27198982	27204272	.	+	.	Name=ppa000268m;ID=94;longest=1
Pp01	predicted_TNL	CDS	27198982	27199481	.	+	0	Parent=94;ID=95
Pp01	predicted_TNL	CDS	27200174	27201279	.	+	1	Parent=94;ID=96
Pp01	predicted_TNL	CDS	27201458	27201875	.	+	2	Parent=94;ID=97
Pp01	predicted_TNL	CDS	27202059	27203631	.	+	1	Parent=94;ID=98
Pp01	predicted_TNL	CDS	27203751	27204272	.	+	0	Parent=94;ID=99
Pp01	predicted_TNL	mRNA	27217832	27224438	.	+	.	Name=ppa019834m;ID=100;longest=1
Pp01	predicted_TNL	CDS	27217832	27217872	.	+	0	Parent=100;ID=101
Pp01	predicted_TNL	CDS	27218973	27219338	.	+	1	Parent=100;ID=102
Pp01	predicted_TNL	CDS	27220000	27220774	.	+	1	Parent=100;ID=103
Pp01	predicted_TNL	CDS	27220835	27221195	.	+	0	Parent=100;ID=104
Pp01	predicted_TNL	CDS	27221352	27221400	.	+	2	Parent=100;ID=105
Pp01	predicted_TNL	CDS	27221475	27221771	.	+	1	Parent=100;ID=106
Pp01	predicted_TNL	CDS	27221937	27223117	.	+	1	Parent=100;ID=107
Pp01	predicted_TNL	CDS	27223210	27223499	.	+	2	Parent=100;ID=108
Pp01	predicted_TNL	CDS	27223616	27224100	.	+	0	Parent=100;ID=109
Pp01	predicted_TNL	CDS	27224186	27224438	.	+	1	Parent=100;ID=110
Pp01	predicted_TNL	mRNA	35935315	35943934	.	+	.	Name=ppa018286m;ID=111;longest=1
Pp01	predicted_TNL	CDS	35935315	35935911	.	+	0	Parent=111;ID=112
Pp01	predicted_TNL	CDS	35936426	35937560	.	+	0	Parent=111;ID=113
Pp01	predicted_TNL	CDS	35937801	35938078	.	+	2	Parent=111;ID=114
Pp01	predicted_TNL	CDS	35938215	35939016	.	+	0	Parent=111;ID=115
Pp01	predicted_TNL	CDS	35939127	35940077	.	+	2	Parent=111;ID=116
Pp01	predicted_TNL	CDS	35940205	35940804	.	+	2	Parent=111;ID=117
Pp01	predicted_TNL	CDS	35941551	35942004	.	+	2	Parent=111;ID=118
Pp01	predicted_TNL	CDS	35942167	35942380	.	+	1	Parent=111;ID=119
Pp01	predicted_TNL	CDS	35942401	35942636	.	+	0	Parent=111;ID=120
Pp01	predicted_TNL	CDS	35943829	35943934	.	+	1	Parent=111;ID=121
Pp01	predicted_TNL	mRNA	46027322	46033718	.	-	.	Name=ppa018622m.ppb008123m;ID=122;longest=1
Pp01	predicted_TNL	CDS	46033200	46033718	.	-	0	Parent=122;ID=123
Pp01	predicted_TNL	CDS	46031767	46032886	.	-	0	Parent=122;ID=124
Pp01	predicted_TNL	CDS	46031110	46031381	.	-	2	Parent=122;ID=125
Pp01	predicted_TNL	CDS	46030098	46030950	.	-	0	Parent=122;ID=126
Pp01	predicted_TNL	CDS	46029551	46030000	.	-	2	Parent=122;ID=127
Pp01	predicted_TNL	CDS	46029144	46029471	.	-	2	Parent=122;ID=128
Pp01	predicted_TNL	CDS	46028743	46029064	.	-	1	Parent=122;ID=129
Pp01	predicted_TNL	CDS	46027641	46028594	.	-	0	Parent=122;ID=130
Pp01	predicted_TNL	CDS	46027322	46027525	.	-	0	Parent=122;ID=131
Pp01	predicted_TNL	mRNA	45868161	45874245	.	+	.	Name=ppa015956m;ID=132;longest=1
Pp01	predicted_TNL	CDS	45868161	45868688	.	+	0	Parent=132;ID=133
Pp01	predicted_TNL	CDS	45869031	45870135	.	+	0	Parent=132;ID=134
Pp01	predicted_TNL	CDS	45870565	45870842	.	+	2	Parent=132;ID=135
Pp01	predicted_TNL	CDS	45871353	45872211	.	+	0	Parent=132;ID=136
Pp01	predicted_TNL	CDS	45872319	45873162	.	+	2	Parent=132;ID=137
Pp01	predicted_TNL	CDS	45873239	45873560	.	+	1	Parent=132;ID=138
Pp01	predicted_TNL	CDS	45873727	45874245	.	+	0	Parent=132;ID=139
Pp01	predicted_TNL	mRNA	45860728	45866613	.	+	.	Name=ppa017041m;ID=140;longest=1
Pp01	predicted_TNL	CDS	45860728	45861168	.	+	0	Parent=140;ID=141
Pp01	predicted_TNL	CDS	45861525	45862665	.	+	0	Parent=140;ID=142
Pp01	predicted_TNL	CDS	45863091	45863377	.	+	2	Parent=140;ID=143
Pp01	predicted_TNL	CDS	45863537	45864396	.	+	0	Parent=140;ID=144
Pp01	predicted_TNL	CDS	45864535	45865386	.	+	1	Parent=140;ID=145
Pp01	predicted_TNL	CDS	45865459	45865847	.	+	1	Parent=140;ID=146
Pp01	predicted_TNL	CDS	45866177	45866613	.	+	2	Parent=140;ID=147
Pp01	predicted_TNL	mRNA	45727923	45733271	.	-	.	Name=ppa000596m;ID=148;longest=1
Pp01	predicted_TNL	CDS	45732753	45733271	.	-	0	Parent=148;ID=149
Pp01	predicted_TNL	CDS	45731328	45732447	.	-	0	Parent=148;ID=150
Pp01	predicted_TNL	CDS	45730670	45730941	.	-	2	Parent=148;ID=151
Pp01	predicted_TNL	CDS	45729762	45730515	.	-	0	Parent=148;ID=152
Pp01	predicted_TNL	CDS	45728592	45729664	.	-	2	Parent=148;ID=153
Pp01	predicted_TNL	CDS	45727923	45728462	.	-	0	Parent=148;ID=154
Pp01	predicted_TNL	mRNA	45498686	45506592	.	+	.	Name=ppa024963m;ID=155;longest=1
Pp01	predicted_TNL	CDS	45498686	45499195	.	+	0	Parent=155;ID=156
Pp01	predicted_TNL	CDS	45499364	45500483	.	+	0	Parent=155;ID=157
Pp01	predicted_TNL	CDS	45500842	45501118	.	+	2	Parent=155;ID=158
Pp01	predicted_TNL	CDS	45501273	45502129	.	+	1	Parent=155;ID=159
Pp01	predicted_TNL	CDS	45502258	45503122	.	+	2	Parent=155;ID=160
Pp01	predicted_TNL	CDS	45503202	45503590	.	+	1	Parent=155;ID=161
Pp01	predicted_TNL	CDS	45503718	45504561	.	+	2	Parent=155;ID=162
Pp01	predicted_TNL	CDS	45504638	45505028	.	+	1	Parent=155;ID=163
Pp01	predicted_TNL	CDS	45505139	45505793	.	+	0	Parent=155;ID=164
Pp01	predicted_TNL	CDS	45506083	45506163	.	+	2	Parent=155;ID=165
Pp01	predicted_TNL	CDS	45506300	45506592	.	+	2	Parent=155;ID=166
Pp01	predicted_TNL	mRNA	45480146	45485863	.	+	.	Name=ppa020435m;ID=167;longest=1
Pp01	predicted_TNL	CDS	45480146	45480460	.	+	0	Parent=167;ID=168
Pp01	predicted_TNL	CDS	45480495	45480647	.	+	0	Parent=167;ID=169
Pp01	predicted_TNL	CDS	45480918	45482037	.	+	0	Parent=167;ID=170
Pp01	predicted_TNL	CDS	45482458	45482732	.	+	2	Parent=167;ID=171
Pp01	predicted_TNL	CDS	45483489	45483735	.	+	0	Parent=167;ID=172
Pp01	predicted_TNL	CDS	45483864	45484428	.	+	2	Parent=167;ID=173
Pp01	predicted_TNL	CDS	45485470	45485863	.	+	1	Parent=167;ID=174
Pp01	predicted_TNL	mRNA	45473744	45477030	.	+	.	Name=ppa022367m;ID=175;longest=1
Pp01	predicted_TNL	CDS	45473744	45473791	.	+	0	Parent=175;ID=176
Pp01	predicted_TNL	CDS	45474018	45474143	.	+	0	Parent=175;ID=177
Pp01	predicted_TNL	CDS	45474563	45474793	.	+	0	Parent=175;ID=178
Pp01	predicted_TNL	CDS	45474825	45475061	.	+	0	Parent=175;ID=179
Pp01	predicted_TNL	CDS	45475328	45475499	.	+	0	Parent=175;ID=180
Pp01	predicted_TNL	CDS	45475567	45476448	.	+	2	Parent=175;ID=181
Pp01	predicted_TNL	CDS	45476801	45477030	.	+	2	Parent=175;ID=182
Pp01	predicted_TNL	mRNA	45407203	45411585	.	-	.	Name=ppa020772m;ID=183;longest=1
Pp01	predicted_TNL	CDS	45411130	45411585	.	-	0	Parent=183;ID=184
Pp01	predicted_TNL	CDS	45409656	45410817	.	-	0	Parent=183;ID=185
Pp01	predicted_TNL	CDS	45408857	45409122	.	-	2	Parent=183;ID=186
Pp01	predicted_TNL	CDS	45408309	45408697	.	-	0	Parent=183;ID=187
Pp01	predicted_TNL	CDS	45407847	45408237	.	-	1	Parent=183;ID=188
Pp01	predicted_TNL	CDS	45407203	45407724	.	-	0	Parent=183;ID=189
Pp01	predicted_TNL	mRNA	45395516	45401250	.	-	.	Name=ppa017612m;ID=190;longest=1
Pp01	predicted_TNL	CDS	45400720	45401250	.	-	0	Parent=190;ID=191
Pp01	predicted_TNL	CDS	45399370	45400474	.	-	0	Parent=190;ID=192
Pp01	predicted_TNL	CDS	45398637	45398935	.	-	2	Parent=190;ID=193
Pp01	predicted_TNL	CDS	45397635	45398493	.	-	0	Parent=190;ID=194
Pp01	predicted_TNL	CDS	45396635	45397481	.	-	2	Parent=190;ID=195
Pp01	predicted_TNL	CDS	45396168	45396555	.	-	1	Parent=190;ID=196
Pp01	predicted_TNL	CDS	45395516	45396040	.	-	0	Parent=190;ID=197
Pp01	predicted_TNL	mRNA	45229801	45237659	.	-	.	Name=ppa023819m;ID=198;longest=1
Pp01	predicted_TNL	CDS	45237153	45237659	.	-	0	Parent=198;ID=199
Pp01	predicted_TNL	CDS	45235190	45236288	.	-	0	Parent=198;ID=200
Pp01	predicted_TNL	CDS	45234581	45234852	.	-	2	Parent=198;ID=201
Pp01	predicted_TNL	CDS	45233275	45234157	.	-	0	Parent=198;ID=202
Pp01	predicted_TNL	CDS	45231600	45233147	.	-	2	Parent=198;ID=203
Pp01	predicted_TNL	CDS	45230859	45231163	.	-	2	Parent=198;ID=204
Pp01	predicted_TNL	CDS	45230322	45230710	.	-	0	Parent=198;ID=205
Pp01	predicted_TNL	CDS	45229801	45230242	.	-	1	Parent=198;ID=206
Pp01	predicted_TNL	mRNA	45216240	45220686	.	-	.	Name=ppa021718m;ID=207;longest=1
Pp01	predicted_TNL	CDS	45220158	45220686	.	-	0	Parent=207;ID=208
Pp01	predicted_TNL	CDS	45218848	45219975	.	-	2	Parent=207;ID=209
Pp01	predicted_TNL	CDS	45218236	45218510	.	-	2	Parent=207;ID=210
Pp01	predicted_TNL	CDS	45217069	45218131	.	-	0	Parent=207;ID=211
Pp01	predicted_TNL	CDS	45216240	45216970	.	-	2	Parent=207;ID=212
Pp01	predicted_TNL	mRNA	45186383	45190544	.	-	.	Name=ppa022336m;ID=213;longest=1
Pp01	predicted_TNL	CDS	45190044	45190544	.	-	0	Parent=213;ID=214
Pp01	predicted_TNL	CDS	45188618	45189722	.	-	0	Parent=213;ID=215
Pp01	predicted_TNL	CDS	45188131	45188405	.	-	2	Parent=213;ID=216
Pp01	predicted_TNL	CDS	45187122	45188040	.	-	0	Parent=213;ID=217
Pp01	predicted_TNL	CDS	45186383	45187011	.	-	2	Parent=213;ID=218
Pp01	predicted_TNL	mRNA	45034757	45035282	.	+	.	Name=ppa024739m;ID=219;longest=1
Pp01	predicted_TNL	CDS	45034757	45035071	.	+	0	Parent=219;ID=220
Pp01	predicted_TNL	CDS	45035139	45035282	.	+	0	Parent=219;ID=221
Pp01	predicted_TNL	mRNA	45019011	45023285	.	-	.	Name=ppa001130m;ID=222;longest=1
Pp01	predicted_TNL	CDS	45022747	45023285	.	-	0	Parent=222;ID=223
Pp01	predicted_TNL	CDS	45021340	45022406	.	-	1	Parent=222;ID=224
Pp01	predicted_TNL	CDS	45020576	45020763	.	-	2	Parent=222;ID=225
Pp01	predicted_TNL	CDS	45019817	45020384	.	-	0	Parent=222;ID=226
Pp01	predicted_TNL	CDS	45019011	45019723	.	-	2	Parent=222;ID=227
Pp01	predicted_TNL	mRNA	45007458	45007952	.	+	.	Name=ppa012558m;ID=228;longest=1
Pp01	predicted_TNL	CDS	45007458	45007952	.	+	0	Parent=228;ID=229
Pp01	predicted_TNL	mRNA	45001596	45005064	.	-	.	Name=ppa014709m;ID=230;longest=1
Pp01	predicted_TNL	CDS	45004538	45005064	.	-	0	Parent=230;ID=231
Pp01	predicted_TNL	CDS	45003245	45004335	.	-	1	Parent=230;ID=232
Pp01	predicted_TNL	CDS	45002520	45002794	.	-	2	Parent=230;ID=233
Pp01	predicted_TNL	CDS	45001837	45002401	.	-	0	Parent=230;ID=234
Pp01	predicted_TNL	CDS	45001596	45001729	.	-	2	Parent=230;ID=235
Pp01	predicted_TNL	mRNA	44115494	44120155	.	+	.	Name=ppa024525m;ID=236;longest=1
Pp01	predicted_TNL	CDS	44115494	44116015	.	+	0	Parent=236;ID=237
Pp01	predicted_TNL	CDS	44116526	44117612	.	+	0	Parent=236;ID=238
Pp01	predicted_TNL	CDS	44117956	44118233	.	+	2	Parent=236;ID=239
Pp01	predicted_TNL	CDS	44118372	44118479	.	+	0	Parent=236;ID=240
Pp01	predicted_TNL	CDS	44118497	44119358	.	+	0	Parent=236;ID=241
Pp01	predicted_TNL	CDS	44119548	44120155	.	+	2	Parent=236;ID=242
Pp01	predicted_TNL	mRNA	44105257	44111397	.	+	.	Name=ppa017550m;ID=243;longest=1
Pp01	predicted_TNL	CDS	44105257	44105769	.	+	0	Parent=243;ID=244
Pp01	predicted_TNL	CDS	44106169	44107255	.	+	0	Parent=243;ID=245
Pp01	predicted_TNL	CDS	44107442	44107480	.	+	2	Parent=243;ID=246
Pp01	predicted_TNL	CDS	44107561	44107718	.	+	2	Parent=243;ID=247
Pp01	predicted_TNL	CDS	44107847	44108834	.	+	0	Parent=243;ID=248
Pp01	predicted_TNL	CDS	44109211	44109406	.	+	2	Parent=243;ID=249
Pp01	predicted_TNL	CDS	44109532	44109818	.	+	1	Parent=243;ID=250
Pp01	predicted_TNL	CDS	44110405	44110573	.	+	2	Parent=243;ID=251
Pp01	predicted_TNL	CDS	44110909	44111025	.	+	1	Parent=243;ID=252
Pp01	predicted_TNL	CDS	44111163	44111397	.	+	1	Parent=243;ID=253
Pp01	predicted_TNL	mRNA	42962327	42966318	.	+	.	Name=ppb015618m;ID=254;longest=1
Pp01	predicted_TNL	CDS	42962327	42962819	.	+	0	Parent=254;ID=255
Pp01	predicted_TNL	CDS	42963296	42964387	.	+	2	Parent=254;ID=256
Pp01	predicted_TNL	CDS	42964520	42964782	.	+	2	Parent=254;ID=257
Pp01	predicted_TNL	CDS	42964870	42966318	.	+	0	Parent=254;ID=258
Pp01	predicted_TNL	mRNA	42956062	42960102	.	+	.	Name=ppa023385m;ID=259;longest=1
Pp01	predicted_TNL	CDS	42956062	42956551	.	+	0	Parent=259;ID=260
Pp01	predicted_TNL	CDS	42956946	42958037	.	+	2	Parent=259;ID=261
Pp01	predicted_TNL	CDS	42958163	42958437	.	+	2	Parent=259;ID=262
Pp01	predicted_TNL	CDS	42958519	42960102	.	+	0	Parent=259;ID=263
Pp03	predicted_TNL	mRNA	624884	629068	.	+	.	Name=ppa015313m;ID=264;longest=1
Pp03	predicted_TNL	CDS	624884	625384	.	+	0	Parent=264;ID=265
Pp03	predicted_TNL	CDS	625665	626766	.	+	0	Parent=264;ID=266
Pp03	predicted_TNL	CDS	626856	627277	.	+	2	Parent=264;ID=267
Pp03	predicted_TNL	CDS	627407	628298	.	+	0	Parent=264;ID=268
Pp03	predicted_TNL	CDS	628458	629068	.	+	2	Parent=264;ID=269
Pp03	predicted_TNL	mRNA	646107	651242	.	+	.	Name=ppa025931m;ID=270;longest=1
Pp03	predicted_TNL	CDS	646107	646601	.	+	0	Parent=270;ID=271
Pp03	predicted_TNL	CDS	646879	647983	.	+	0	Parent=270;ID=272
Pp03	predicted_TNL	CDS	648073	648494	.	+	2	Parent=270;ID=273
Pp03	predicted_TNL	CDS	648614	649493	.	+	0	Parent=270;ID=274
Pp03	predicted_TNL	CDS	649615	650155	.	+	2	Parent=270;ID=275
Pp03	predicted_TNL	CDS	650270	650418	.	+	1	Parent=270;ID=276
Pp03	predicted_TNL	CDS	650738	650779	.	+	2	Parent=270;ID=277
Pp03	predicted_TNL	CDS	651016	651242	.	+	2	Parent=270;ID=278
Pp03	predicted_TNL	mRNA	651952	656316	.	+	.	Name=ppa025473m;ID=279;longest=1
Pp03	predicted_TNL	CDS	651952	652448	.	+	0	Parent=279;ID=280
Pp03	predicted_TNL	CDS	653063	653471	.	+	1	Parent=279;ID=281
Pp03	predicted_TNL	CDS	653536	654007	.	+	0	Parent=279;ID=282
Pp03	predicted_TNL	CDS	654086	654492	.	+	2	Parent=279;ID=283
Pp03	predicted_TNL	CDS	654593	655496	.	+	0	Parent=279;ID=284
Pp03	predicted_TNL	CDS	655628	656316	.	+	2	Parent=279;ID=285
Pp02	predicted_TNL	mRNA	13195999	13198560	.	+	.	Name=ppb013321m;ID=286;longest=1
Pp02	predicted_TNL	CDS	13195999	13196023	.	+	0	Parent=286;ID=287
Pp02	predicted_TNL	CDS	13196186	13196206	.	+	2	Parent=286;ID=288
Pp02	predicted_TNL	CDS	13196245	13196393	.	+	2	Parent=286;ID=289
Pp02	predicted_TNL	CDS	13197144	13197322	.	+	0	Parent=286;ID=290
Pp02	predicted_TNL	CDS	13198011	13198240	.	+	1	Parent=286;ID=291
Pp02	predicted_TNL	CDS	13198292	13198560	.	+	2	Parent=286;ID=292
scaffold_163	predicted_TNL	mRNA	3	4235	.	+	.	Name=ppa021732m;ID=293;longest=1
scaffold_163	predicted_TNL	CDS	3	531	.	+	0	Parent=293;ID=294
scaffold_163	predicted_TNL	CDS	954	1228	.	+	2	Parent=293;ID=295
scaffold_163	predicted_TNL	CDS	1363	1751	.	+	0	Parent=293;ID=296
scaffold_163	predicted_TNL	CDS	1828	2216	.	+	1	Parent=293;ID=297
scaffold_163	predicted_TNL	CDS	2395	3506	.	+	2	Parent=293;ID=298
scaffold_163	predicted_TNL	CDS	3675	4235	.	+	0	Parent=293;ID=299
Pp02	predicted_TNL	mRNA	5054692	5062778	.	+	.	Name=ppa020421m;ID=300;longest=1
Pp02	predicted_TNL	CDS	5054692	5055194	.	+	0	Parent=300;ID=301
Pp02	predicted_TNL	CDS	5055596	5056692	.	+	1	Parent=300;ID=302
Pp02	predicted_TNL	CDS	5056797	5057071	.	+	2	Parent=300;ID=303
Pp02	predicted_TNL	CDS	5057198	5058127	.	+	0	Parent=300;ID=304
Pp02	predicted_TNL	CDS	5058594	5059212	.	+	0	Parent=300;ID=305
Pp02	predicted_TNL	CDS	5059590	5059810	.	+	2	Parent=300;ID=306
Pp02	predicted_TNL	CDS	5062250	5062403	.	+	0	Parent=300;ID=307
Pp02	predicted_TNL	CDS	5062675	5062778	.	+	2	Parent=300;ID=308
Pp02	predicted_TNL	mRNA	6542686	6547629	.	+	.	Name=ppa025310m;ID=309;longest=1
Pp02	predicted_TNL	CDS	6542686	6543208	.	+	0	Parent=309;ID=310
Pp02	predicted_TNL	CDS	6544041	6545135	.	+	2	Parent=309;ID=311
Pp02	predicted_TNL	CDS	6545258	6545529	.	+	2	Parent=309;ID=312
Pp02	predicted_TNL	CDS	6545664	6546604	.	+	0	Parent=309;ID=313
Pp02	predicted_TNL	CDS	6546704	6547434	.	+	1	Parent=309;ID=314
Pp02	predicted_TNL	CDS	6547511	6547629	.	+	2	Parent=309;ID=315
Pp02	predicted_TNL	mRNA	6597791	6601705	.	+	.	Name=ppa023253m;ID=316;longest=1
Pp02	predicted_TNL	CDS	6597791	6597970	.	+	0	Parent=316;ID=317
Pp02	predicted_TNL	CDS	6600642	6601124	.	+	0	Parent=316;ID=318
Pp02	predicted_TNL	CDS	6601364	6601705	.	+	0	Parent=316;ID=319
Pp02	predicted_TNL	mRNA	6606760	6608474	.	+	.	Name=ppa018595m;ID=320;longest=1
Pp02	predicted_TNL	CDS	6606760	6607079	.	+	0	Parent=320;ID=321
Pp02	predicted_TNL	CDS	6607145	6607302	.	+	1	Parent=320;ID=322
Pp02	predicted_TNL	CDS	6607443	6607711	.	+	2	Parent=320;ID=323
Pp02	predicted_TNL	CDS	6607863	6608313	.	+	0	Parent=320;ID=324
Pp02	predicted_TNL	CDS	6608353	6608474	.	+	2	Parent=320;ID=325
Pp02	predicted_TNL	mRNA	6636553	6641043	.	+	.	Name=ppa000501m;ID=326;longest=1
Pp02	predicted_TNL	CDS	6636553	6637114	.	+	0	Parent=326;ID=327
Pp02	predicted_TNL	CDS	6637367	6637429	.	+	2	Parent=326;ID=328
Pp02	predicted_TNL	CDS	6637795	6638513	.	+	2	Parent=326;ID=329
Pp02	predicted_TNL	CDS	6638655	6638895	.	+	0	Parent=326;ID=330
Pp02	predicted_TNL	CDS	6639026	6639297	.	+	2	Parent=326;ID=331
Pp02	predicted_TNL	CDS	6639429	6640276	.	+	0	Parent=326;ID=332
Pp02	predicted_TNL	CDS	6640356	6641043	.	+	1	Parent=326;ID=333
Pp02	predicted_TNL	mRNA	6646331	6652171	.	+	.	Name=ppa023503m;ID=334;longest=1
Pp02	predicted_TNL	CDS	6646331	6646401	.	+	0	Parent=334;ID=335
Pp02	predicted_TNL	CDS	6648016	6648600	.	+	1	Parent=334;ID=336
Pp02	predicted_TNL	CDS	6649138	6650195	.	+	1	Parent=334;ID=337
Pp02	predicted_TNL	CDS	6650328	6650599	.	+	2	Parent=334;ID=338
Pp02	predicted_TNL	CDS	6650750	6651468	.	+	0	Parent=334;ID=339
Pp02	predicted_TNL	CDS	6651559	6652171	.	+	1	Parent=334;ID=340
Pp02	predicted_TNL	mRNA	6680358	6684114	.	+	.	Name=ppa018964m;ID=341;longest=1
Pp02	predicted_TNL	CDS	6680358	6680941	.	+	0	Parent=341;ID=342
Pp02	predicted_TNL	CDS	6681175	6682250	.	+	1	Parent=341;ID=343
Pp02	predicted_TNL	CDS	6682383	6682654	.	+	2	Parent=341;ID=344
Pp02	predicted_TNL	CDS	6682795	6684114	.	+	0	Parent=341;ID=345
Pp02	predicted_TNL	mRNA	6859284	6859855	.	-	.	Name=ppa022724m;ID=346;longest=1
Pp02	predicted_TNL	CDS	6859662	6859855	.	-	0	Parent=346;ID=347
Pp02	predicted_TNL	CDS	6859444	6859631	.	-	1	Parent=346;ID=348
Pp02	predicted_TNL	CDS	6859284	6859408	.	-	2	Parent=346;ID=349
Pp02	predicted_TNL	mRNA	6901141	6908920	.	-	.	Name=ppa000828m;ID=350;longest=1
Pp02	predicted_TNL	CDS	6908875	6908920	.	-	0	Parent=350;ID=351
Pp02	predicted_TNL	CDS	6908554	6908617	.	-	2	Parent=350;ID=352
Pp02	predicted_TNL	CDS	6907399	6907962	.	-	1	Parent=350;ID=353
Pp02	predicted_TNL	CDS	6905679	6906024	.	-	1	Parent=350;ID=354
Pp02	predicted_TNL	CDS	6904941	6905592	.	-	0	Parent=350;ID=355
Pp02	predicted_TNL	CDS	6904452	6904798	.	-	2	Parent=350;ID=356
Pp02	predicted_TNL	CDS	6901141	6904299	.	-	0	Parent=350;ID=357
Pp02	predicted_TNL	mRNA	7073217	7080730	.	-	.	Name=ppa000489m;ID=358;longest=1
Pp02	predicted_TNL	CDS	7080616	7080730	.	-	0	Parent=358;ID=359
Pp02	predicted_TNL	CDS	7080117	7080226	.	-	2	Parent=358;ID=360
Pp02	predicted_TNL	CDS	7079885	7080050	.	-	0	Parent=358;ID=361
Pp02	predicted_TNL	CDS	7078819	7079353	.	-	2	Parent=358;ID=362
Pp02	predicted_TNL	CDS	7077776	7078023	.	-	1	Parent=358;ID=363
Pp02	predicted_TNL	CDS	7075645	7076733	.	-	2	Parent=358;ID=364
Pp02	predicted_TNL	CDS	7075225	7075502	.	-	2	Parent=358;ID=365
Pp02	predicted_TNL	CDS	7073544	7075073	.	-	0	Parent=358;ID=366
Pp02	predicted_TNL	CDS	7073217	7073504	.	-	0	Parent=358;ID=367
Pp02	predicted_TNL	mRNA	7153167	7162361	.	-	.	Name=ppa022940m;ID=368;longest=1
Pp02	predicted_TNL	CDS	7162020	7162361	.	-	0	Parent=368;ID=369
Pp02	predicted_TNL	CDS	7160513	7160657	.	-	0	Parent=368;ID=370
Pp02	predicted_TNL	CDS	7159111	7159695	.	-	2	Parent=368;ID=371
Pp02	predicted_TNL	CDS	7156900	7157991	.	-	2	Parent=368;ID=372
Pp02	predicted_TNL	CDS	7156480	7156757	.	-	2	Parent=368;ID=373
Pp02	predicted_TNL	CDS	7154508	7156328	.	-	0	Parent=368;ID=374
Pp02	predicted_TNL	CDS	7153705	7153779	.	-	0	Parent=368;ID=375
Pp02	predicted_TNL	CDS	7153167	7153451	.	-	0	Parent=368;ID=376
Pp02	predicted_TNL	mRNA	7342170	7346962	.	+	.	Name=ppa019341m;ID=377;longest=1
Pp02	predicted_TNL	CDS	7342170	7342663	.	+	0	Parent=377;ID=378
Pp02	predicted_TNL	CDS	7343642	7344735	.	+	1	Parent=377;ID=379
Pp02	predicted_TNL	CDS	7344897	7345172	.	+	2	Parent=377;ID=380
Pp02	predicted_TNL	CDS	7345270	7346357	.	+	2	Parent=377;ID=381
Pp02	predicted_TNL	CDS	7346441	7346962	.	+	0	Parent=377;ID=382
Pp02	predicted_TNL	mRNA	7379555	7384204	.	-	.	Name=ppa001315m;ID=383;longest=1
Pp02	predicted_TNL	CDS	7383702	7384204	.	-	0	Parent=383;ID=384
Pp02	predicted_TNL	CDS	7381797	7382893	.	-	1	Parent=383;ID=385
Pp02	predicted_TNL	CDS	7381355	7381626	.	-	2	Parent=383;ID=386
Pp02	predicted_TNL	CDS	7380139	7381204	.	-	0	Parent=383;ID=387
Pp02	predicted_TNL	CDS	7379555	7380054	.	-	2	Parent=383;ID=388
Pp02	predicted_TNL	mRNA	7400042	7403223	.	+	.	Name=ppb018756m;ID=389;longest=1
Pp02	predicted_TNL	CDS	7400042	7400538	.	+	0	Parent=389;ID=390
Pp02	predicted_TNL	CDS	7401269	7402054	.	+	1	Parent=389;ID=391
Pp02	predicted_TNL	CDS	7402340	7402536	.	+	1	Parent=389;ID=392
Pp02	predicted_TNL	CDS	7403141	7403223	.	+	2	Parent=389;ID=393
Pp02	predicted_TNL	mRNA	7630175	7634702	.	-	.	Name=ppa015427m;ID=394;longest=1
Pp02	predicted_TNL	CDS	7634205	7634702	.	-	0	Parent=394;ID=395
Pp02	predicted_TNL	CDS	7632631	7633726	.	-	0	Parent=394;ID=396
Pp02	predicted_TNL	CDS	7632179	7632480	.	-	2	Parent=394;ID=397
Pp02	predicted_TNL	CDS	7631008	7632090	.	-	0	Parent=394;ID=398
Pp02	predicted_TNL	CDS	7630840	7630930	.	-	0	Parent=394;ID=399
Pp02	predicted_TNL	CDS	7630175	7630692	.	-	2	Parent=394;ID=400
Pp02	predicted_TNL	mRNA	9250938	9260422	.	+	.	Name=ppa021062m;ID=401;longest=1
Pp02	predicted_TNL	CDS	9250938	9251177	.	+	0	Parent=401;ID=402
Pp02	predicted_TNL	CDS	9251232	9251446	.	+	0	Parent=401;ID=403
Pp02	predicted_TNL	CDS	9252022	9253100	.	+	1	Parent=401;ID=404
Pp02	predicted_TNL	CDS	9253242	9253504	.	+	2	Parent=401;ID=405
Pp02	predicted_TNL	CDS	9253654	9254699	.	+	0	Parent=401;ID=406
Pp02	predicted_TNL	CDS	9254790	9255519	.	+	1	Parent=401;ID=407
Pp02	predicted_TNL	CDS	9255774	9255959	.	+	0	Parent=401;ID=408
Pp02	predicted_TNL	CDS	9257668	9257722	.	+	0	Parent=401;ID=409
Pp02	predicted_TNL	CDS	9257883	9258649	.	+	2	Parent=401;ID=410
Pp02	predicted_TNL	CDS	9258725	9258877	.	+	0	Parent=401;ID=411
Pp02	predicted_TNL	CDS	9258967	9259174	.	+	0	Parent=401;ID=412
Pp02	predicted_TNL	CDS	9259278	9260166	.	+	2	Parent=401;ID=413
Pp02	predicted_TNL	CDS	9260338	9260422	.	+	1	Parent=401;ID=414
Pp02	predicted_TNL	mRNA	9712160	9719280	.	-	.	Name=ppa021903m;ID=415;longest=1
Pp02	predicted_TNL	CDS	9719094	9719280	.	-	0	Parent=415;ID=416
Pp02	predicted_TNL	CDS	9717887	9718472	.	-	2	Parent=415;ID=417
Pp02	predicted_TNL	CDS	9716513	9717525	.	-	1	Parent=415;ID=418
Pp02	predicted_TNL	CDS	9716100	9716371	.	-	2	Parent=415;ID=419
Pp02	predicted_TNL	CDS	9715228	9715949	.	-	0	Parent=415;ID=420
Pp02	predicted_TNL	CDS	9714371	9715135	.	-	1	Parent=415;ID=421
Pp02	predicted_TNL	CDS	9714243	9714289	.	-	1	Parent=415;ID=422
Pp02	predicted_TNL	CDS	9714079	9714167	.	-	2	Parent=415;ID=423
Pp02	predicted_TNL	CDS	9713889	9713996	.	-	0	Parent=415;ID=424
Pp02	predicted_TNL	CDS	9712160	9712225	.	-	0	Parent=415;ID=425
Pp02	predicted_TNL	mRNA	9814132	9819332	.	-	.	Name=ppa1027137m;ID=426;longest=1
Pp02	predicted_TNL	CDS	9818801	9819332	.	-	0	Parent=426;ID=427
Pp02	predicted_TNL	CDS	9817172	9818266	.	-	2	Parent=426;ID=428
Pp02	predicted_TNL	CDS	9816787	9817064	.	-	2	Parent=426;ID=429
Pp02	predicted_TNL	CDS	9815977	9816672	.	-	0	Parent=426;ID=430
Pp02	predicted_TNL	CDS	9814132	9815775	.	-	0	Parent=426;ID=431
Pp02	predicted_TNL	mRNA	9857898	9862311	.	-	.	Name=ppa017013m;ID=432;longest=1
Pp02	predicted_TNL	CDS	9862057	9862311	.	-	0	Parent=432;ID=433
Pp02	predicted_TNL	CDS	9861791	9862023	.	-	0	Parent=432;ID=434
Pp02	predicted_TNL	CDS	9859679	9860285	.	-	1	Parent=432;ID=435
Pp02	predicted_TNL	CDS	9859523	9859639	.	-	0	Parent=432;ID=436
Pp02	predicted_TNL	CDS	9859340	9859492	.	-	0	Parent=432;ID=437
Pp02	predicted_TNL	CDS	9859253	9859304	.	-	0	Parent=432;ID=438
Pp02	predicted_TNL	CDS	9858902	9859173	.	-	2	Parent=432;ID=439
Pp02	predicted_TNL	CDS	9857898	9858764	.	-	0	Parent=432;ID=440
Pp02	predicted_TNL	mRNA	1709344	1714139	.	+	.	Name=ppa017503m;ID=441;longest=1
Pp02	predicted_TNL	CDS	1709344	1709547	.	+	0	Parent=441;ID=442
Pp02	predicted_TNL	CDS	1709776	1710348	.	+	0	Parent=441;ID=443
Pp02	predicted_TNL	CDS	1710924	1711980	.	+	0	Parent=441;ID=444
Pp02	predicted_TNL	CDS	1712118	1712389	.	+	2	Parent=441;ID=445
Pp02	predicted_TNL	CDS	1712540	1713267	.	+	0	Parent=441;ID=446
Pp02	predicted_TNL	CDS	1713356	1714139	.	+	1	Parent=441;ID=447
Pp02	predicted_TNL	mRNA	13965219	13971899	.	-	.	Name=ppa017004m;ID=448;longest=1
Pp02	predicted_TNL	CDS	13971816	13971899	.	-	0	Parent=448;ID=449
Pp02	predicted_TNL	CDS	13969588	13969720	.	-	0	Parent=448;ID=450
Pp02	predicted_TNL	CDS	13967593	13968687	.	-	2	Parent=448;ID=451
Pp02	predicted_TNL	CDS	13967132	13967409	.	-	2	Parent=448;ID=452
Pp02	predicted_TNL	CDS	13966119	13967017	.	-	0	Parent=448;ID=453
Pp02	predicted_TNL	CDS	13965219	13965987	.	-	1	Parent=448;ID=454
Pp02	predicted_TNL	mRNA	13972664	13974648	.	-	.	Name=ppa016235m;ID=455;longest=1
Pp02	predicted_TNL	CDS	13974110	13974648	.	-	0	Parent=455;ID=456
Pp02	predicted_TNL	CDS	13972664	13972838	.	-	1	Parent=455;ID=457
Pp02	predicted_TNL	mRNA	15765580	15766726	.	+	.	Name=ppa016991m;ID=458;longest=1
Pp02	predicted_TNL	CDS	15765580	15766091	.	+	0	Parent=458;ID=459
Pp02	predicted_TNL	CDS	15766375	15766726	.	+	1	Parent=458;ID=460
Pp02	predicted_TNL	mRNA	15783461	15787912	.	+	.	Name=ppa023276m;ID=461;longest=1
Pp02	predicted_TNL	CDS	15783461	15783969	.	+	0	Parent=461;ID=462
Pp02	predicted_TNL	CDS	15784240	15785342	.	+	1	Parent=461;ID=463
Pp02	predicted_TNL	CDS	15785427	15785863	.	+	2	Parent=461;ID=464
Pp02	predicted_TNL	CDS	15786001	15786886	.	+	0	Parent=461;ID=465
Pp02	predicted_TNL	CDS	15787194	15787912	.	+	2	Parent=461;ID=466
Pp02	predicted_TNL	mRNA	17070190	17075698	.	-	.	Name=ppa025498m;ID=467;longest=1
Pp02	predicted_TNL	CDS	17075573	17075698	.	-	0	Parent=467;ID=468
Pp02	predicted_TNL	CDS	17074953	17074990	.	-	0	Parent=467;ID=469
Pp02	predicted_TNL	CDS	17073829	17074374	.	-	1	Parent=467;ID=470
Pp02	predicted_TNL	CDS	17073073	17073686	.	-	1	Parent=467;ID=471
Pp02	predicted_TNL	CDS	17072614	17072859	.	-	2	Parent=467;ID=472
Pp02	predicted_TNL	CDS	17071541	17072498	.	-	2	Parent=467;ID=473
Pp02	predicted_TNL	CDS	17070757	17071454	.	-	1	Parent=467;ID=474
Pp02	predicted_TNL	CDS	17070190	17070272	.	-	2	Parent=467;ID=475
Pp02	predicted_TNL	mRNA	17140873	17145425	.	-	.	Name=ppa024296m;ID=476;longest=1
Pp02	predicted_TNL	CDS	17144932	17145425	.	-	0	Parent=476;ID=477
Pp02	predicted_TNL	CDS	17143738	17144789	.	-	1	Parent=476;ID=478
Pp02	predicted_TNL	CDS	17143527	17143575	.	-	2	Parent=476;ID=479
Pp02	predicted_TNL	CDS	17143299	17143438	.	-	1	Parent=476;ID=480
Pp02	predicted_TNL	CDS	17142977	17143183	.	-	2	Parent=476;ID=481
Pp02	predicted_TNL	CDS	17142655	17142940	.	-	2	Parent=476;ID=482
Pp02	predicted_TNL	CDS	17142224	17142601	.	-	1	Parent=476;ID=483
Pp02	predicted_TNL	CDS	17141440	17142137	.	-	1	Parent=476;ID=484
Pp02	predicted_TNL	CDS	17140873	17140955	.	-	2	Parent=476;ID=485
Pp02	predicted_TNL	mRNA	17832358	17839405	.	+	.	Name=ppa000524m;ID=486;longest=1
Pp02	predicted_TNL	CDS	17832358	17833004	.	+	0	Parent=486;ID=487
Pp02	predicted_TNL	CDS	17833401	17834497	.	+	1	Parent=486;ID=488
Pp02	predicted_TNL	CDS	17834581	17834870	.	+	2	Parent=486;ID=489
Pp02	predicted_TNL	CDS	17834998	17835817	.	+	0	Parent=486;ID=490
Pp02	predicted_TNL	CDS	17835920	17836426	.	+	2	Parent=486;ID=491
Pp02	predicted_TNL	CDS	17836552	17836668	.	+	2	Parent=486;ID=492
Pp02	predicted_TNL	CDS	17837651	17837693	.	+	2	Parent=486;ID=493
Pp02	predicted_TNL	CDS	17838547	17838639	.	+	1	Parent=486;ID=494
Pp02	predicted_TNL	CDS	17839387	17839405	.	+	1	Parent=486;ID=495
Pp02	predicted_TNL	mRNA	19324008	19327186	.	-	.	Name=ppa017814m;ID=496;longest=1
Pp02	predicted_TNL	CDS	19326674	19327186	.	-	0	Parent=496;ID=497
Pp02	predicted_TNL	CDS	19326193	19326393	.	-	0	Parent=496;ID=498
Pp02	predicted_TNL	CDS	19325768	19326166	.	-	1	Parent=496;ID=499
Pp02	predicted_TNL	CDS	19325423	19325685	.	-	1	Parent=496;ID=500
Pp02	predicted_TNL	CDS	19324910	19325211	.	-	2	Parent=496;ID=501
Pp02	predicted_TNL	CDS	19324008	19324802	.	-	0	Parent=496;ID=502
Pp02	predicted_TNL	mRNA	19328997	19333752	.	-	.	Name=ppa024626m;ID=503;longest=1
Pp02	predicted_TNL	CDS	19333246	19333752	.	-	0	Parent=503;ID=504
Pp02	predicted_TNL	CDS	19332024	19333122	.	-	0	Parent=503;ID=505
Pp02	predicted_TNL	CDS	19331618	19331913	.	-	2	Parent=503;ID=506
Pp02	predicted_TNL	CDS	19330683	19331511	.	-	0	Parent=503;ID=507
Pp02	predicted_TNL	CDS	19330217	19330422	.	-	2	Parent=503;ID=508
Pp02	predicted_TNL	CDS	19329811	19330120	.	-	0	Parent=503;ID=509
Pp02	predicted_TNL	CDS	19329270	19329324	.	-	2	Parent=503;ID=510
Pp02	predicted_TNL	CDS	19328997	19329222	.	-	1	Parent=503;ID=511
scaffold_19	predicted_TNL	mRNA	2125	6167	.	+	.	Name=ppa000640m;ID=512;longest=1
scaffold_19	predicted_TNL	CDS	2125	2651	.	+	0	Parent=512;ID=513
scaffold_19	predicted_TNL	CDS	2749	3901	.	+	1	Parent=512;ID=514
scaffold_19	predicted_TNL	CDS	4020	4298	.	+	0	Parent=512;ID=515
scaffold_19	predicted_TNL	CDS	4404	5547	.	+	0	Parent=512;ID=516
scaffold_19	predicted_TNL	CDS	5677	6167	.	+	2	Parent=512;ID=517
scaffold_19	predicted_TNL	mRNA	16570	20452	.	+	.	Name=ppa026065m;ID=518;longest=1
scaffold_19	predicted_TNL	CDS	16570	16998	.	+	0	Parent=518;ID=519
scaffold_19	predicted_TNL	CDS	17096	18185	.	+	0	Parent=518;ID=520
scaffold_19	predicted_TNL	CDS	18304	18593	.	+	2	Parent=518;ID=521
scaffold_19	predicted_TNL	CDS	18701	19834	.	+	0	Parent=518;ID=522
scaffold_19	predicted_TNL	CDS	19958	20452	.	+	0	Parent=518;ID=523
scaffold_19	predicted_TNL	mRNA	29322	32023	.	+	.	Name=ppa021374m;ID=524;longest=1
scaffold_19	predicted_TNL	CDS	29322	31002	.	+	0	Parent=524;ID=525
scaffold_19	predicted_TNL	CDS	31104	31387	.	+	2	Parent=524;ID=526
scaffold_19	predicted_TNL	CDS	31496	32023	.	+	0	Parent=524;ID=527
Pp03	predicted_TNL	mRNA	18838595	18839313	.	+	.	Name=ppa022061m;ID=528;longest=1
Pp03	predicted_TNL	CDS	18838595	18838780	.	+	0	Parent=528;ID=529
Pp03	predicted_TNL	CDS	18838819	18839313	.	+	0	Parent=528;ID=530
Pp04	predicted_TNL	mRNA	1937175	1937872	.	-	.	Name=ppa017573m;ID=531;longest=1
Pp04	predicted_TNL	CDS	1937393	1937872	.	-	0	Parent=531;ID=532
Pp04	predicted_TNL	CDS	1937175	1937291	.	-	0	Parent=531;ID=533
Pp04	predicted_TNL	mRNA	11065027	11066013	.	+	.	Name=ppa017913m;ID=534;longest=1
Pp04	predicted_TNL	CDS	11065027	11065515	.	+	0	Parent=534;ID=535
Pp04	predicted_TNL	CDS	11065903	11066013	.	+	0	Parent=534;ID=536
Pp04	predicted_TNL	mRNA	14124669	14129014	.	+	.	Name=ppa014887m;ID=537;longest=1
Pp04	predicted_TNL	CDS	14124669	14125267	.	+	0	Parent=537;ID=538
Pp04	predicted_TNL	CDS	14125981	14126074	.	+	1	Parent=537;ID=539
Pp04	predicted_TNL	CDS	14126249	14127374	.	+	0	Parent=537;ID=540
Pp04	predicted_TNL	CDS	14127811	14128082	.	+	2	Parent=537;ID=541
Pp04	predicted_TNL	CDS	14128388	14129014	.	+	0	Parent=537;ID=542
Pp04	predicted_TNL	mRNA	14412378	14419661	.	-	.	Name=ppa020500m;ID=543;longest=1
Pp04	predicted_TNL	CDS	14419301	14419661	.	-	0	Parent=543;ID=544
Pp04	predicted_TNL	CDS	14418580	14419221	.	-	2	Parent=543;ID=545
Pp04	predicted_TNL	CDS	14417772	14418420	.	-	2	Parent=543;ID=546
Pp04	predicted_TNL	CDS	14413208	14413351	.	-	1	Parent=543;ID=547
Pp04	predicted_TNL	CDS	14412777	14412861	.	-	1	Parent=543;ID=548
Pp04	predicted_TNL	CDS	14412378	14412575	.	-	0	Parent=543;ID=549
Pp04	predicted_TNL	mRNA	14431241	14440003	.	-	.	Name=ppa015135m;ID=550;longest=1
Pp04	predicted_TNL	CDS	14439732	14440003	.	-	0	Parent=550;ID=551
Pp04	predicted_TNL	CDS	14438847	14439503	.	-	1	Parent=550;ID=552
Pp04	predicted_TNL	CDS	14438378	14438676	.	-	1	Parent=550;ID=553
Pp04	predicted_TNL	CDS	14437518	14438264	.	-	2	Parent=550;ID=554
Pp04	predicted_TNL	CDS	14435866	14437433	.	-	2	Parent=550;ID=555
Pp04	predicted_TNL	CDS	14435497	14435767	.	-	0	Parent=550;ID=556
Pp04	predicted_TNL	CDS	14434684	14434955	.	-	2	Parent=550;ID=557
Pp04	predicted_TNL	CDS	14433516	14434575	.	-	0	Parent=550;ID=558
Pp04	predicted_TNL	CDS	14432603	14433277	.	-	2	Parent=550;ID=559
Pp04	predicted_TNL	CDS	14432167	14432458	.	-	2	Parent=550;ID=560
Pp04	predicted_TNL	CDS	14431823	14432098	.	-	1	Parent=550;ID=561
Pp04	predicted_TNL	CDS	14431591	14431720	.	-	1	Parent=550;ID=562
Pp04	predicted_TNL	CDS	14431241	14431549	.	-	0	Parent=550;ID=563
Pp04	predicted_TNL	mRNA	14441225	14442354	.	-	.	Name=ppa024986m;ID=564;longest=1
Pp04	predicted_TNL	CDS	14441654	14442354	.	-	0	Parent=564;ID=565
Pp04	predicted_TNL	CDS	14441225	14441624	.	-	1	Parent=564;ID=566
Pp04	predicted_TNL	mRNA	14444961	14446696	.	-	.	Name=ppb025535m;ID=567;longest=1
Pp04	predicted_TNL	CDS	14446209	14446696	.	-	0	Parent=567;ID=568
Pp04	predicted_TNL	CDS	14444961	14445126	.	-	1	Parent=567;ID=569
Pp04	predicted_TNL	mRNA	16608772	16612870	.	-	.	Name=ppa024381m;ID=570;longest=1
Pp04	predicted_TNL	CDS	16612713	16612870	.	-	0	Parent=570;ID=571
Pp04	predicted_TNL	CDS	16611568	16611641	.	-	1	Parent=570;ID=572
Pp04	predicted_TNL	CDS	16611216	16611493	.	-	2	Parent=570;ID=573
Pp04	predicted_TNL	CDS	16610846	16611024	.	-	0	Parent=570;ID=574
Pp04	predicted_TNL	CDS	16610569	16610667	.	-	1	Parent=570;ID=575
Pp04	predicted_TNL	CDS	16609977	16610075	.	-	1	Parent=570;ID=576
Pp04	predicted_TNL	CDS	16609517	16609681	.	-	1	Parent=570;ID=577
Pp04	predicted_TNL	CDS	16608772	16609423	.	-	1	Parent=570;ID=578
Pp04	predicted_TNL	mRNA	18858991	18861207	.	+	.	Name=ppb024873m;ID=579;longest=1
Pp04	predicted_TNL	CDS	18858991	18859148	.	+	0	Parent=579;ID=580
Pp04	predicted_TNL	CDS	18860829	18861207	.	+	1	Parent=579;ID=581
Pp04	predicted_TNL	mRNA	18869649	18871434	.	+	.	Name=ppa014763m;ID=582;longest=1
Pp04	predicted_TNL	CDS	18869649	18869794	.	+	0	Parent=582;ID=583
Pp04	predicted_TNL	CDS	18870451	18870802	.	+	1	Parent=582;ID=584
Pp04	predicted_TNL	CDS	18870847	18871434	.	+	0	Parent=582;ID=585
Pp04	predicted_TNL	mRNA	18872229	18873583	.	+	.	Name=ppa017636m;ID=586;longest=1
Pp04	predicted_TNL	CDS	18872229	18872235	.	+	0	Parent=586;ID=587
Pp04	predicted_TNL	CDS	18872275	18872654	.	+	2	Parent=586;ID=588
Pp04	predicted_TNL	CDS	18873524	18873583	.	+	0	Parent=586;ID=589
Pp04	predicted_TNL	mRNA	18877306	18882843	.	+	.	Name=ppa023828m;ID=590;longest=1
Pp04	predicted_TNL	CDS	18877306	18877409	.	+	0	Parent=590;ID=591
Pp04	predicted_TNL	CDS	18877671	18877823	.	+	1	Parent=590;ID=592
Pp04	predicted_TNL	CDS	18877873	18877976	.	+	1	Parent=590;ID=593
Pp04	predicted_TNL	CDS	18878018	18878098	.	+	2	Parent=590;ID=594
Pp04	predicted_TNL	CDS	18878117	18878274	.	+	2	Parent=590;ID=595
Pp04	predicted_TNL	CDS	18878313	18878416	.	+	0	Parent=590;ID=596
Pp04	predicted_TNL	CDS	18878925	18880024	.	+	1	Parent=590;ID=597
Pp04	predicted_TNL	CDS	18880107	18880405	.	+	2	Parent=590;ID=598
Pp04	predicted_TNL	CDS	18880539	18881409	.	+	0	Parent=590;ID=599
Pp04	predicted_TNL	CDS	18882236	18882843	.	+	2	Parent=590;ID=600
Pp05	predicted_TNL	mRNA	2082813	2086659	.	+	.	Name=ppa024249m;ID=601;longest=1
Pp05	predicted_TNL	CDS	2082813	2083282	.	+	0	Parent=601;ID=602
Pp05	predicted_TNL	CDS	2083470	2084545	.	+	1	Parent=601;ID=603
Pp05	predicted_TNL	CDS	2084684	2084964	.	+	2	Parent=601;ID=604
Pp05	predicted_TNL	CDS	2085057	2086022	.	+	0	Parent=601;ID=605
Pp05	predicted_TNL	CDS	2086147	2086659	.	+	0	Parent=601;ID=606
Pp05	predicted_TNL	mRNA	8871768	8878046	.	-	.	Name=ppa016162m;ID=607;longest=1
Pp05	predicted_TNL	CDS	8877573	8878046	.	-	0	Parent=607;ID=608
Pp05	predicted_TNL	CDS	8875757	8876861	.	-	0	Parent=607;ID=609
Pp05	predicted_TNL	CDS	8875342	8875613	.	-	2	Parent=607;ID=610
Pp05	predicted_TNL	CDS	8874256	8875137	.	-	0	Parent=607;ID=611
Pp05	predicted_TNL	CDS	8873465	8873914	.	-	0	Parent=607;ID=612
Pp05	predicted_TNL	CDS	8872685	8872852	.	-	0	Parent=607;ID=613
Pp05	predicted_TNL	CDS	8871768	8872376	.	-	0	Parent=607;ID=614
Pp05	predicted_TNL	mRNA	8882954	8887885	.	-	.	Name=ppa021703m;ID=615;longest=1
Pp05	predicted_TNL	CDS	8887358	8887885	.	-	0	Parent=615;ID=616
Pp05	predicted_TNL	CDS	8885328	8886432	.	-	0	Parent=615;ID=617
Pp05	predicted_TNL	CDS	8884939	8885210	.	-	2	Parent=615;ID=618
Pp05	predicted_TNL	CDS	8883831	8884712	.	-	0	Parent=615;ID=619
Pp05	predicted_TNL	CDS	8882954	8883481	.	-	0	Parent=615;ID=620
Pp06	predicted_TNL	mRNA	5615551	5622287	.	+	.	Name=ppa024010m;ID=621;longest=1
Pp06	predicted_TNL	CDS	5615551	5616065	.	+	0	Parent=621;ID=622
Pp06	predicted_TNL	CDS	5616275	5617259	.	+	1	Parent=621;ID=623
Pp06	predicted_TNL	CDS	5619176	5619472	.	+	0	Parent=621;ID=624
Pp06	predicted_TNL	CDS	5619582	5620473	.	+	0	Parent=621;ID=625
Pp06	predicted_TNL	CDS	5620571	5621035	.	+	2	Parent=621;ID=626
Pp06	predicted_TNL	CDS	5621176	5621286	.	+	2	Parent=621;ID=627
Pp06	predicted_TNL	CDS	5621522	5621603	.	+	2	Parent=621;ID=628
Pp06	predicted_TNL	CDS	5622023	5622287	.	+	1	Parent=621;ID=629
Pp06	predicted_TNL	mRNA	5624209	5635464	.	+	.	Name=ppa023688m.ppa000585m;ID=630;longest=1
Pp06	predicted_TNL	CDS	5624209	5624720	.	+	0	Parent=630;ID=631
Pp06	predicted_TNL	CDS	5625033	5626138	.	+	1	Parent=630;ID=632
Pp06	predicted_TNL	CDS	5626229	5626563	.	+	2	Parent=630;ID=633
Pp06	predicted_TNL	CDS	5626693	5627602	.	+	0	Parent=630;ID=634
Pp06	predicted_TNL	CDS	5627742	5628392	.	+	2	Parent=630;ID=635
Pp06	predicted_TNL	CDS	5628538	5628637	.	+	2	Parent=630;ID=636
Pp06	predicted_TNL	CDS	5630085	5630151	.	+	1	Parent=630;ID=637
Pp06	predicted_TNL	CDS	5631261	5631466	.	+	0	Parent=630;ID=638
Pp06	predicted_TNL	CDS	5631991	5632248	.	+	1	Parent=630;ID=639
Pp06	predicted_TNL	CDS	5632320	5632880	.	+	1	Parent=630;ID=640
Pp06	predicted_TNL	CDS	5632937	5633094	.	+	1	Parent=630;ID=641
Pp06	predicted_TNL	CDS	5633194	5633495	.	+	2	Parent=630;ID=642
Pp06	predicted_TNL	CDS	5633605	5633675	.	+	0	Parent=630;ID=643
Pp06	predicted_TNL	CDS	5633826	5634407	.	+	1	Parent=630;ID=644
Pp06	predicted_TNL	CDS	5634659	5635260	.	+	1	Parent=630;ID=645
Pp06	predicted_TNL	CDS	5635343	5635464	.	+	2	Parent=630;ID=646
Pp06	predicted_TNL	mRNA	7857583	7859913	.	-	.	Name=ppa021230m;ID=647;longest=1
Pp06	predicted_TNL	CDS	7859410	7859913	.	-	0	Parent=647;ID=648
Pp06	predicted_TNL	CDS	7857583	7859323	.	-	1	Parent=647;ID=649
Pp06	predicted_TNL	mRNA	7866113	7868318	.	-	.	Name=ppa021538m;ID=650;longest=1
Pp06	predicted_TNL	CDS	7867870	7868318	.	-	0	Parent=650;ID=651
Pp06	predicted_TNL	CDS	7866113	7867670	.	-	1	Parent=650;ID=652
Pp06	predicted_TNL	mRNA	7886103	7888380	.	-	.	Name=ppa022772m;ID=653;longest=1
Pp06	predicted_TNL	CDS	7887932	7888380	.	-	0	Parent=653;ID=654
Pp06	predicted_TNL	CDS	7886103	7887843	.	-	1	Parent=653;ID=655
Pp06	predicted_TNL	mRNA	7899872	7902205	.	-	.	Name=ppa026962m;ID=656;longest=1
Pp06	predicted_TNL	CDS	7901712	7902205	.	-	0	Parent=656;ID=657
Pp06	predicted_TNL	CDS	7900328	7901612	.	-	1	Parent=656;ID=658
Pp06	predicted_TNL	CDS	7899872	7900222	.	-	0	Parent=656;ID=659
Pp06	predicted_TNL	mRNA	7925729	7929314	.	-	.	Name=ppa024389m;ID=660;longest=1
Pp06	predicted_TNL	CDS	7928431	7929314	.	-	0	Parent=660;ID=661
Pp06	predicted_TNL	CDS	7927308	7927488	.	-	1	Parent=660;ID=662
Pp06	predicted_TNL	CDS	7926991	7927154	.	-	0	Parent=660;ID=663
Pp06	predicted_TNL	CDS	7925729	7926260	.	-	1	Parent=660;ID=664
Pp06	predicted_TNL	mRNA	10407087	10411157	.	-	.	Name=ppa000891m.ppb019040m;ID=665;longest=1
Pp06	predicted_TNL	CDS	10410973	10411157	.	-	0	Parent=665;ID=666
Pp06	predicted_TNL	CDS	10410085	10410553	.	-	1	Parent=665;ID=667
Pp06	predicted_TNL	CDS	10409702	10410044	.	-	0	Parent=665;ID=668
Pp06	predicted_TNL	CDS	10409451	10409657	.	-	2	Parent=665;ID=669
Pp06	predicted_TNL	CDS	10409079	10409368	.	-	2	Parent=665;ID=670
Pp06	predicted_TNL	CDS	10408210	10408951	.	-	0	Parent=665;ID=671
Pp06	predicted_TNL	CDS	10407473	10407994	.	-	2	Parent=665;ID=672
Pp06	predicted_TNL	CDS	10407087	10407235	.	-	2	Parent=665;ID=673
Pp06	predicted_TNL	mRNA	13234649	13238604	.	+	.	Name=ppa020926m;ID=674;longest=1
Pp06	predicted_TNL	CDS	13234649	13234678	.	+	0	Parent=674;ID=675
Pp06	predicted_TNL	CDS	13235156	13235665	.	+	0	Parent=674;ID=676
Pp06	predicted_TNL	CDS	13235784	13236885	.	+	0	Parent=674;ID=677
Pp06	predicted_TNL	CDS	13237053	13237336	.	+	2	Parent=674;ID=678
Pp06	predicted_TNL	CDS	13237438	13238604	.	+	0	Parent=674;ID=679
Pp06	predicted_TNL	mRNA	14761349	14765282	.	+	.	Name=ppa023596m;ID=680;longest=1
Pp06	predicted_TNL	CDS	14761349	14761859	.	+	0	Parent=680;ID=681
Pp06	predicted_TNL	CDS	14761964	14763061	.	+	2	Parent=680;ID=682
Pp06	predicted_TNL	CDS	14763173	14763448	.	+	2	Parent=680;ID=683
Pp06	predicted_TNL	CDS	14763572	14764630	.	+	2	Parent=680;ID=684
Pp06	predicted_TNL	CDS	14764720	14765282	.	+	2	Parent=680;ID=685
Pp06	predicted_TNL	mRNA	25445493	25451560	.	-	.	Name=ppa019076m;ID=686;longest=1
Pp06	predicted_TNL	CDS	25451042	25451560	.	-	0	Parent=686;ID=687
Pp06	predicted_TNL	CDS	25449613	25450723	.	-	0	Parent=686;ID=688
Pp06	predicted_TNL	CDS	25448923	25449227	.	-	2	Parent=686;ID=689
Pp06	predicted_TNL	CDS	25447911	25448763	.	-	0	Parent=686;ID=690
Pp06	predicted_TNL	CDS	25446866	25447785	.	-	2	Parent=686;ID=691
Pp06	predicted_TNL	CDS	25446524	25446829	.	-	0	Parent=686;ID=692
Pp06	predicted_TNL	CDS	25445493	25446419	.	-	0	Parent=686;ID=693
Pp07	predicted_TNL	mRNA	4251899	4260670	.	-	.	Name=ppb021833m.ppa025372m;ID=694;longest=1
Pp07	predicted_TNL	CDS	4260627	4260670	.	-	0	Parent=694;ID=695
Pp07	predicted_TNL	CDS	4259489	4259974	.	-	1	Parent=694;ID=696
Pp07	predicted_TNL	CDS	4252809	4253349	.	-	1	Parent=694;ID=697
Pp07	predicted_TNL	CDS	4252264	4252747	.	-	0	Parent=694;ID=698
Pp07	predicted_TNL	CDS	4251899	4252170	.	-	2	Parent=694;ID=699
Pp07	predicted_TNL	mRNA	2481889	2482317	.	+	.	Name=ppa015656m;ID=700;longest=1
Pp07	predicted_TNL	CDS	2481889	2482317	.	+	0	Parent=700;ID=701
Pp07	predicted_TNL	mRNA	1636892	1639063	.	+	.	Name=ppa024292m;ID=702;longest=1
Pp07	predicted_TNL	CDS	1636892	1637348	.	+	0	Parent=702;ID=703
Pp07	predicted_TNL	CDS	1638282	1639063	.	+	2	Parent=702;ID=704
Pp07	predicted_TNL	mRNA	6759591	6767775	.	+	.	Name=ppa026937m.ppa021004m;ID=705;longest=1
Pp07	predicted_TNL	CDS	6759591	6760090	.	+	0	Parent=705;ID=706
Pp07	predicted_TNL	CDS	6764610	6765694	.	+	1	Parent=705;ID=707
Pp07	predicted_TNL	CDS	6765797	6766068	.	+	2	Parent=705;ID=708
Pp07	predicted_TNL	CDS	6766151	6767012	.	+	0	Parent=705;ID=709
Pp07	predicted_TNL	CDS	6767122	6767775	.	+	2	Parent=705;ID=710
Pp07	predicted_TNL	mRNA	6936921	6943937	.	+	.	Name=ppa023165m.ppa018323m;ID=711;longest=1
Pp07	predicted_TNL	CDS	6936921	6937421	.	+	0	Parent=711;ID=712
Pp07	predicted_TNL	CDS	6940700	6940973	.	+	0	Parent=711;ID=713
Pp07	predicted_TNL	CDS	6941377	6941790	.	+	2	Parent=711;ID=714
Pp07	predicted_TNL	CDS	6941885	6942156	.	+	2	Parent=711;ID=715
Pp07	predicted_TNL	CDS	6942296	6942686	.	+	0	Parent=711;ID=716
Pp07	predicted_TNL	CDS	6942755	6943159	.	+	2	Parent=711;ID=717
Pp07	predicted_TNL	CDS	6943276	6943937	.	+	2	Parent=711;ID=718
Pp07	predicted_TNL	mRNA	10375954	10379123	.	-	.	Name=ppa020701m;ID=719;longest=1
Pp07	predicted_TNL	CDS	10378606	10379123	.	-	0	Parent=719;ID=720
Pp07	predicted_TNL	CDS	10376941	10378043	.	-	1	Parent=719;ID=721
Pp07	predicted_TNL	CDS	10376550	10376827	.	-	2	Parent=719;ID=722
Pp07	predicted_TNL	CDS	10375954	10376457	.	-	0	Parent=719;ID=723
Pp07	predicted_TNL	mRNA	10381403	10389255	.	-	.	Name=ppa021441m;ID=724;longest=1
Pp07	predicted_TNL	CDS	10388732	10389255	.	-	0	Parent=724;ID=725
Pp07	predicted_TNL	CDS	10386982	10388090	.	-	1	Parent=724;ID=726
Pp07	predicted_TNL	CDS	10386460	10386737	.	-	2	Parent=724;ID=727
Pp07	predicted_TNL	CDS	10385350	10386319	.	-	0	Parent=724;ID=728
Pp07	predicted_TNL	CDS	10384570	10385247	.	-	2	Parent=724;ID=729
Pp07	predicted_TNL	CDS	10383643	10384431	.	-	2	Parent=724;ID=730
Pp07	predicted_TNL	CDS	10382894	10383522	.	-	2	Parent=724;ID=731
Pp07	predicted_TNL	CDS	10382199	10382814	.	-	0	Parent=724;ID=732
Pp07	predicted_TNL	CDS	10381403	10381938	.	-	2	Parent=724;ID=733
Pp07	predicted_TNL	mRNA	10392261	10402215	.	-	.	Name=ppa014815m;ID=734;longest=1
Pp07	predicted_TNL	CDS	10402057	10402215	.	-	0	Parent=734;ID=735
Pp07	predicted_TNL	CDS	10401564	10401720	.	-	0	Parent=734;ID=736
Pp07	predicted_TNL	CDS	10401225	10401354	.	-	2	Parent=734;ID=737
Pp07	predicted_TNL	CDS	10400811	10401169	.	-	1	Parent=734;ID=738
Pp07	predicted_TNL	CDS	10399672	10399949	.	-	2	Parent=734;ID=739
Pp07	predicted_TNL	CDS	10398023	10399530	.	-	0	Parent=734;ID=740
Pp07	predicted_TNL	CDS	10396296	10397401	.	-	1	Parent=734;ID=741
Pp07	predicted_TNL	CDS	10395690	10395967	.	-	2	Parent=734;ID=742
Pp07	predicted_TNL	CDS	10394792	10395586	.	-	0	Parent=734;ID=743
Pp07	predicted_TNL	CDS	10393858	10394464	.	-	0	Parent=734;ID=744
Pp07	predicted_TNL	CDS	10392728	10393600	.	-	2	Parent=734;ID=745
Pp07	predicted_TNL	CDS	10392261	10392601	.	-	2	Parent=734;ID=746
Pp07	predicted_TNL	mRNA	10404842	10407797	.	-	.	Name=ppa025905m;ID=747;longest=1
Pp07	predicted_TNL	CDS	10407292	10407797	.	-	0	Parent=747;ID=748
Pp07	predicted_TNL	CDS	10404842	10405970	.	-	1	Parent=747;ID=749
Pp02	predicted_TNL	mRNA	18234962	18235790	.	+	.	Name=ppb016299m;ID=750;longest=1
Pp02	predicted_TNL	CDS	18234962	18235110	.	+	0	Parent=750;ID=751
Pp02	predicted_TNL	CDS	18235244	18235427	.	+	1	Parent=750;ID=752
Pp02	predicted_TNL	CDS	18235473	18235790	.	+	0	Parent=750;ID=753
Pp02	predicted_TNL	mRNA	18248240	18250393	.	+	.	Name=ppa023936m;ID=754;longest=1
Pp02	predicted_TNL	CDS	18248240	18248627	.	+	0	Parent=754;ID=755
Pp02	predicted_TNL	CDS	18248697	18248769	.	+	2	Parent=754;ID=756
Pp02	predicted_TNL	CDS	18249343	18249435	.	+	1	Parent=754;ID=757
Pp02	predicted_TNL	CDS	18249601	18250106	.	+	1	Parent=754;ID=758
Pp02	predicted_TNL	CDS	18250215	18250393	.	+	2	Parent=754;ID=759
Pp02	predicted_TNL	mRNA	18253566	18260071	.	-	.	Name=ppa017291m;ID=760;longest=1
Pp02	predicted_TNL	CDS	18259562	18260071	.	-	0	Parent=760;ID=761
Pp02	predicted_TNL	CDS	18255904	18256927	.	-	0	Parent=760;ID=762
Pp02	predicted_TNL	CDS	18255517	18255815	.	-	2	Parent=760;ID=763
Pp02	predicted_TNL	CDS	18254542	18255391	.	-	0	Parent=760;ID=764
Pp02	predicted_TNL	CDS	18253872	18254426	.	-	2	Parent=760;ID=765
Pp02	predicted_TNL	CDS	18253566	18253765	.	-	2	Parent=760;ID=766
Pp02	predicted_TNL	mRNA	18336910	18341780	.	+	.	Name=ppa026786m;ID=767;longest=1
Pp02	predicted_TNL	CDS	18336910	18336930	.	+	0	Parent=767;ID=768
Pp02	predicted_TNL	CDS	18337742	18338543	.	+	0	Parent=767;ID=769
Pp02	predicted_TNL	CDS	18338909	18338976	.	+	2	Parent=767;ID=770
Pp02	predicted_TNL	CDS	18339245	18339365	.	+	0	Parent=767;ID=771
Pp02	predicted_TNL	CDS	18339455	18339753	.	+	2	Parent=767;ID=772
Pp02	predicted_TNL	CDS	18339863	18340715	.	+	0	Parent=767;ID=773
Pp02	predicted_TNL	CDS	18340843	18341430	.	+	2	Parent=767;ID=774
Pp02	predicted_TNL	CDS	18341602	18341780	.	+	2	Parent=767;ID=775
Pp02	predicted_TNL	mRNA	18343901	18348247	.	+	.	Name=ppa026003m;ID=776;longest=1
Pp02	predicted_TNL	CDS	18343901	18344409	.	+	0	Parent=776;ID=777
Pp02	predicted_TNL	CDS	18344769	18345561	.	+	1	Parent=776;ID=778
Pp02	predicted_TNL	CDS	18345758	18345881	.	+	0	Parent=776;ID=779
Pp02	predicted_TNL	CDS	18345967	18346256	.	+	2	Parent=776;ID=780
Pp02	predicted_TNL	CDS	18346379	18347228	.	+	0	Parent=776;ID=781
Pp02	predicted_TNL	CDS	18347345	18347866	.	+	2	Parent=776;ID=782
Pp02	predicted_TNL	CDS	18348033	18348247	.	+	2	Parent=776;ID=783
Pp02	predicted_TNL	mRNA	18352034	18352279	.	+	.	Name=ppa020234m;ID=784;longest=1
Pp02	predicted_TNL	CDS	18352034	18352279	.	+	0	Parent=784;ID=785
Pp02	predicted_TNL	mRNA	18367035	18371740	.	+	.	Name=ppa000551m;ID=786;longest=1
Pp02	predicted_TNL	CDS	18367035	18367537	.	+	0	Parent=786;ID=787
Pp02	predicted_TNL	CDS	18368277	18369370	.	+	1	Parent=786;ID=788
Pp02	predicted_TNL	CDS	18369449	18369747	.	+	2	Parent=786;ID=789
Pp02	predicted_TNL	CDS	18369870	18370725	.	+	0	Parent=786;ID=790
Pp02	predicted_TNL	CDS	18370839	18371438	.	+	2	Parent=786;ID=791
Pp02	predicted_TNL	CDS	18371562	18371740	.	+	2	Parent=786;ID=792
Pp02	predicted_TNL	mRNA	18403381	18407627	.	+	.	Name=ppa022023m;ID=793;longest=1
Pp02	predicted_TNL	CDS	18403381	18403592	.	+	0	Parent=793;ID=794
Pp02	predicted_TNL	CDS	18403885	18404639	.	+	1	Parent=793;ID=795
Pp02	predicted_TNL	CDS	18404754	18404987	.	+	2	Parent=793;ID=796
Pp02	predicted_TNL	CDS	18405072	18405361	.	+	2	Parent=793;ID=797
Pp02	predicted_TNL	CDS	18405490	18405795	.	+	0	Parent=793;ID=798
Pp02	predicted_TNL	CDS	18405958	18406348	.	+	0	Parent=793;ID=799
Pp02	predicted_TNL	CDS	18406452	18406967	.	+	2	Parent=793;ID=800
Pp02	predicted_TNL	CDS	18407158	18407240	.	+	2	Parent=793;ID=801
Pp02	predicted_TNL	CDS	18407562	18407627	.	+	0	Parent=793;ID=802
Pp02	predicted_TNL	mRNA	18413168	18417468	.	+	.	Name=ppa024258m;ID=803;longest=1
Pp02	predicted_TNL	CDS	18413168	18413688	.	+	0	Parent=803;ID=804
Pp02	predicted_TNL	CDS	18414083	18415179	.	+	1	Parent=803;ID=805
Pp02	predicted_TNL	CDS	18415263	18415552	.	+	2	Parent=803;ID=806
Pp02	predicted_TNL	CDS	18415682	18416504	.	+	0	Parent=803;ID=807
Pp02	predicted_TNL	CDS	18416631	18417128	.	+	2	Parent=803;ID=808
Pp02	predicted_TNL	CDS	18417254	18417468	.	+	2	Parent=803;ID=809
Pp02	predicted_TNL	mRNA	18437618	18441285	.	+	.	Name=ppa020601m;ID=810;longest=1
Pp02	predicted_TNL	CDS	18437618	18437663	.	+	0	Parent=810;ID=811
Pp02	predicted_TNL	CDS	18439564	18439700	.	+	2	Parent=810;ID=812
Pp02	predicted_TNL	CDS	18439847	18440687	.	+	0	Parent=810;ID=813
Pp02	predicted_TNL	CDS	18440828	18441285	.	+	2	Parent=810;ID=814
Pp02	predicted_TNL	mRNA	18441361	18441582	.	+	.	Name=ppb013318m;ID=815;longest=1
Pp02	predicted_TNL	CDS	18441361	18441582	.	+	0	Parent=815;ID=816
Pp02	predicted_TNL	mRNA	18447872	18452031	.	+	.	Name=ppa017433m;ID=817;longest=1
Pp02	predicted_TNL	CDS	18447872	18448374	.	+	0	Parent=817;ID=818
Pp02	predicted_TNL	CDS	18448600	18449699	.	+	1	Parent=817;ID=819
Pp02	predicted_TNL	CDS	18449783	18450081	.	+	2	Parent=817;ID=820
Pp02	predicted_TNL	CDS	18450223	18451066	.	+	0	Parent=817;ID=821
Pp02	predicted_TNL	CDS	18451155	18451751	.	+	2	Parent=817;ID=822
Pp02	predicted_TNL	CDS	18451844	18452031	.	+	2	Parent=817;ID=823
Pp02	predicted_TNL	mRNA	18454539	18461414	.	+	.	Name=ppa023459m.ppa012913m;ID=824;longest=1
Pp02	predicted_TNL	CDS	18454539	18455056	.	+	0	Parent=824;ID=825
Pp02	predicted_TNL	CDS	18455212	18456311	.	+	1	Parent=824;ID=826
Pp02	predicted_TNL	CDS	18456395	18456693	.	+	2	Parent=824;ID=827
Pp02	predicted_TNL	CDS	18456833	18457697	.	+	0	Parent=824;ID=828
Pp02	predicted_TNL	CDS	18457821	18457899	.	+	2	Parent=824;ID=829
Pp02	predicted_TNL	CDS	18458011	18458338	.	+	1	Parent=824;ID=830
Pp02	predicted_TNL	CDS	18458439	18458646	.	+	0	Parent=824;ID=831
Pp02	predicted_TNL	CDS	18459729	18460037	.	+	2	Parent=824;ID=832
Pp02	predicted_TNL	CDS	18460132	18460215	.	+	2	Parent=824;ID=833
Pp02	predicted_TNL	CDS	18460496	18460826	.	+	2	Parent=824;ID=834
Pp02	predicted_TNL	CDS	18460917	18461044	.	+	1	Parent=824;ID=835
Pp02	predicted_TNL	CDS	18461254	18461414	.	+	2	Parent=824;ID=836
Pp08	predicted_TNL	mRNA	403567	407802	.	+	.	Name=ppa016623m;ID=837;longest=1
Pp08	predicted_TNL	CDS	403567	404077	.	+	0	Parent=837;ID=838
Pp08	predicted_TNL	CDS	404617	405687	.	+	2	Parent=837;ID=839
Pp08	predicted_TNL	CDS	405814	406088	.	+	2	Parent=837;ID=840
Pp08	predicted_TNL	CDS	406176	406890	.	+	0	Parent=837;ID=841
Pp08	predicted_TNL	CDS	407315	407802	.	+	2	Parent=837;ID=842
Pp08	predicted_TNL	mRNA	410797	415312	.	+	.	Name=ppa022242m;ID=843;longest=1
Pp08	predicted_TNL	CDS	410797	410958	.	+	0	Parent=843;ID=844
Pp08	predicted_TNL	CDS	412130	412724	.	+	0	Parent=843;ID=845
Pp08	predicted_TNL	CDS	413144	414211	.	+	2	Parent=843;ID=846
Pp08	predicted_TNL	CDS	414328	414605	.	+	2	Parent=843;ID=847
Pp08	predicted_TNL	CDS	414698	415312	.	+	0	Parent=843;ID=848
Pp08	predicted_TNL	mRNA	429761	433958	.	+	.	Name=ppa022091m;ID=849;longest=1
Pp08	predicted_TNL	CDS	429761	430269	.	+	0	Parent=849;ID=850
Pp08	predicted_TNL	CDS	430552	431645	.	+	1	Parent=849;ID=851
Pp08	predicted_TNL	CDS	431728	432002	.	+	2	Parent=849;ID=852
Pp08	predicted_TNL	CDS	432094	433207	.	+	0	Parent=849;ID=853
Pp08	predicted_TNL	CDS	433348	433958	.	+	2	Parent=849;ID=854
Pp08	predicted_TNL	mRNA	455293	460267	.	+	.	Name=ppa018131m;ID=855;longest=1
Pp08	predicted_TNL	CDS	455293	455795	.	+	0	Parent=855;ID=856
Pp08	predicted_TNL	CDS	456014	457104	.	+	1	Parent=855;ID=857
Pp08	predicted_TNL	CDS	457225	457502	.	+	2	Parent=855;ID=858
Pp08	predicted_TNL	CDS	458397	459590	.	+	0	Parent=855;ID=859
Pp08	predicted_TNL	CDS	459701	460267	.	+	0	Parent=855;ID=860
Pp08	predicted_TNL	mRNA	1968593	1972663	.	+	.	Name=ppa019742m;ID=861;longest=1
Pp08	predicted_TNL	CDS	1968593	1969118	.	+	0	Parent=861;ID=862
Pp08	predicted_TNL	CDS	1969265	1970360	.	+	2	Parent=861;ID=863
Pp08	predicted_TNL	CDS	1970498	1970775	.	+	1	Parent=861;ID=864
Pp08	predicted_TNL	CDS	1970898	1971953	.	+	2	Parent=861;ID=865
Pp08	predicted_TNL	CDS	1972050	1972663	.	+	2	Parent=861;ID=866
Pp08	predicted_TNL	mRNA	2056526	2060579	.	-	.	Name=ppa020280m;ID=867;longest=1
Pp08	predicted_TNL	CDS	2060081	2060579	.	-	0	Parent=867;ID=868
Pp08	predicted_TNL	CDS	2058852	2059973	.	-	2	Parent=867;ID=869
Pp08	predicted_TNL	CDS	2058458	2058733	.	-	2	Parent=867;ID=870
Pp08	predicted_TNL	CDS	2057262	2058356	.	-	2	Parent=867;ID=871
Pp08	predicted_TNL	CDS	2056526	2057100	.	-	2	Parent=867;ID=872
Pp08	predicted_TNL	mRNA	2072506	2076406	.	-	.	Name=ppa015430m;ID=873;longest=1
Pp08	predicted_TNL	CDS	2075890	2076406	.	-	0	Parent=873;ID=874
Pp08	predicted_TNL	CDS	2074660	2075748	.	-	2	Parent=873;ID=875
Pp08	predicted_TNL	CDS	2074243	2074521	.	-	2	Parent=873;ID=876
Pp08	predicted_TNL	CDS	2072506	2074109	.	-	2	Parent=873;ID=877
Pp08	predicted_TNL	mRNA	2085520	2089564	.	-	.	Name=ppa014797m;ID=878;longest=1
Pp08	predicted_TNL	CDS	2088967	2089564	.	-	0	Parent=878;ID=879
Pp08	predicted_TNL	CDS	2087716	2088834	.	-	2	Parent=878;ID=880
Pp08	predicted_TNL	CDS	2087303	2087581	.	-	2	Parent=878;ID=881
Pp08	predicted_TNL	CDS	2086134	2087182	.	-	2	Parent=878;ID=882
Pp08	predicted_TNL	CDS	2085520	2086023	.	-	0	Parent=878;ID=883
Pp08	predicted_TNL	mRNA	2090417	2095775	.	-	.	Name=ppa019676m;ID=884;longest=1
Pp08	predicted_TNL	CDS	2095758	2095775	.	-	0	Parent=884;ID=885
Pp08	predicted_TNL	CDS	2094268	2094796	.	-	0	Parent=884;ID=886
Pp08	predicted_TNL	CDS	2094128	2094160	.	-	2	Parent=884;ID=887
Pp08	predicted_TNL	CDS	2092581	2092689	.	-	2	Parent=884;ID=888
Pp08	predicted_TNL	CDS	2092160	2092221	.	-	1	Parent=884;ID=889
Pp08	predicted_TNL	CDS	2091968	2092098	.	-	2	Parent=884;ID=890
Pp08	predicted_TNL	CDS	2090417	2090494	.	-	0	Parent=884;ID=891
Pp08	predicted_TNL	mRNA	2113276	2117452	.	-	.	Name=ppa018338m;ID=892;longest=1
Pp08	predicted_TNL	CDS	2116858	2117452	.	-	0	Parent=892;ID=893
Pp08	predicted_TNL	CDS	2115602	2116717	.	-	2	Parent=892;ID=894
Pp08	predicted_TNL	CDS	2115182	2115460	.	-	2	Parent=892;ID=895
Pp08	predicted_TNL	CDS	2114022	2115047	.	-	2	Parent=892;ID=896
Pp08	predicted_TNL	CDS	2113704	2113912	.	-	2	Parent=892;ID=897
Pp08	predicted_TNL	CDS	2113276	2113623	.	-	0	Parent=892;ID=898
Pp08	predicted_TNL	mRNA	2127457	2131622	.	-	.	Name=ppa026531m;ID=899;longest=1
Pp08	predicted_TNL	CDS	2131028	2131622	.	-	0	Parent=899;ID=900
Pp08	predicted_TNL	CDS	2130850	2130922	.	-	2	Parent=899;ID=901
Pp08	predicted_TNL	CDS	2129774	2130480	.	-	1	Parent=899;ID=902
Pp08	predicted_TNL	CDS	2129380	2129659	.	-	2	Parent=899;ID=903
Pp08	predicted_TNL	CDS	2128431	2129239	.	-	1	Parent=899;ID=904
Pp08	predicted_TNL	CDS	2127457	2128040	.	-	2	Parent=899;ID=905
Pp08	predicted_TNL	mRNA	2141889	2145872	.	-	.	Name=ppa021102m;ID=906;longest=1
Pp08	predicted_TNL	CDS	2145359	2145872	.	-	0	Parent=906;ID=907
Pp08	predicted_TNL	CDS	2144119	2145213	.	-	2	Parent=906;ID=908
Pp08	predicted_TNL	CDS	2143756	2144037	.	-	2	Parent=906;ID=909
Pp08	predicted_TNL	CDS	2142522	2143621	.	-	2	Parent=906;ID=910
Pp08	predicted_TNL	CDS	2141889	2142434	.	-	0	Parent=906;ID=911
Pp08	predicted_TNL	mRNA	2171843	2175782	.	-	.	Name=ppa025739m;ID=912;longest=1
Pp08	predicted_TNL	CDS	2175271	2175782	.	-	0	Parent=912;ID=913
Pp08	predicted_TNL	CDS	2174003	2175126	.	-	1	Parent=912;ID=914
Pp08	predicted_TNL	CDS	2173611	2173889	.	-	2	Parent=912;ID=915
Pp08	predicted_TNL	CDS	2172447	2173511	.	-	2	Parent=912;ID=916
Pp08	predicted_TNL	CDS	2171843	2172360	.	-	2	Parent=912;ID=917
Pp08	predicted_TNL	mRNA	2404806	2408728	.	+	.	Name=ppa024688m;ID=918;longest=1
Pp08	predicted_TNL	CDS	2404806	2405308	.	+	0	Parent=918;ID=919
Pp08	predicted_TNL	CDS	2405451	2406550	.	+	1	Parent=918;ID=920
Pp08	predicted_TNL	CDS	2406670	2406944	.	+	2	Parent=918;ID=921
Pp08	predicted_TNL	CDS	2407040	2407967	.	+	0	Parent=918;ID=922
Pp08	predicted_TNL	CDS	2408040	2408728	.	+	2	Parent=918;ID=923
Pp08	predicted_TNL	mRNA	2425459	2429414	.	+	.	Name=ppa016158m;ID=924;longest=1
Pp08	predicted_TNL	CDS	2425459	2425961	.	+	0	Parent=924;ID=925
Pp08	predicted_TNL	CDS	2426105	2427204	.	+	1	Parent=924;ID=926
Pp08	predicted_TNL	CDS	2427324	2427598	.	+	2	Parent=924;ID=927
Pp08	predicted_TNL	CDS	2427728	2428658	.	+	0	Parent=924;ID=928
Pp08	predicted_TNL	CDS	2428729	2429414	.	+	2	Parent=924;ID=929
Pp08	predicted_TNL	mRNA	2443004	2448973	.	+	.	Name=ppa024336m;ID=930;longest=1
Pp08	predicted_TNL	CDS	2443004	2443506	.	+	0	Parent=930;ID=931
Pp08	predicted_TNL	CDS	2443641	2444758	.	+	1	Parent=930;ID=932
Pp08	predicted_TNL	CDS	2444876	2445150	.	+	2	Parent=930;ID=933
Pp08	predicted_TNL	CDS	2445246	2446173	.	+	0	Parent=930;ID=934
Pp08	predicted_TNL	CDS	2446246	2446938	.	+	2	Parent=930;ID=935
Pp08	predicted_TNL	CDS	2448282	2448780	.	+	2	Parent=930;ID=936
Pp08	predicted_TNL	CDS	2448889	2448973	.	+	1	Parent=930;ID=937
Pp08	predicted_TNL	mRNA	2457114	2460940	.	+	.	Name=ppa015449m;ID=938;longest=1
Pp08	predicted_TNL	CDS	2457114	2457338	.	+	0	Parent=938;ID=939
Pp08	predicted_TNL	CDS	2457420	2457616	.	+	0	Parent=938;ID=940
Pp08	predicted_TNL	CDS	2457757	2457941	.	+	1	Parent=938;ID=941
Pp08	predicted_TNL	CDS	2458021	2458773	.	+	2	Parent=938;ID=942
Pp08	predicted_TNL	CDS	2458978	2459252	.	+	2	Parent=938;ID=943
Pp08	predicted_TNL	CDS	2459344	2460271	.	+	0	Parent=938;ID=944
Pp08	predicted_TNL	CDS	2460348	2460940	.	+	2	Parent=938;ID=945
Pp08	predicted_TNL	mRNA	2472824	2476778	.	+	.	Name=ppa015500m;ID=946;longest=1
Pp08	predicted_TNL	CDS	2472824	2473326	.	+	0	Parent=946;ID=947
Pp08	predicted_TNL	CDS	2473470	2474569	.	+	1	Parent=946;ID=948
Pp08	predicted_TNL	CDS	2474689	2474963	.	+	2	Parent=946;ID=949
Pp08	predicted_TNL	CDS	2407040	2407109	.	+	0	Parent=946;ID=950
Pp08	predicted_TNL	CDS	2475512	2476039	.	+	2	Parent=946;ID=951
Pp08	predicted_TNL	CDS	2476114	2476778	.	+	2	Parent=946;ID=952
Pp08	predicted_TNL	mRNA	2503953	2507632	.	+	.	Name=ppa019497m;ID=953;longest=1
Pp08	predicted_TNL	CDS	2503953	2504455	.	+	0	Parent=953;ID=954
Pp08	predicted_TNL	CDS	2504563	2505662	.	+	1	Parent=953;ID=955
Pp08	predicted_TNL	CDS	2505782	2506056	.	+	2	Parent=953;ID=956
Pp08	predicted_TNL	CDS	2506152	2507082	.	+	0	Parent=953;ID=957
Pp08	predicted_TNL	CDS	2507157	2507632	.	+	2	Parent=953;ID=958
Pp08	predicted_TNL	mRNA	3008178	3011963	.	+	.	Name=ppa018060m;ID=959;longest=1
Pp08	predicted_TNL	CDS	3008178	3008214	.	+	0	Parent=959;ID=960
Pp08	predicted_TNL	CDS	3008677	3009771	.	+	2	Parent=959;ID=961
Pp08	predicted_TNL	CDS	3009883	3010158	.	+	2	Parent=959;ID=962
Pp08	predicted_TNL	CDS	3010284	3011343	.	+	2	Parent=959;ID=963
Pp08	predicted_TNL	CDS	3011441	3011963	.	+	1	Parent=959;ID=964
Pp08	predicted_TNL	mRNA	3032498	3037464	.	+	.	Name=ppa027155m;ID=965;longest=1
Pp08	predicted_TNL	CDS	3032498	3033008	.	+	0	Parent=965;ID=966
Pp08	predicted_TNL	CDS	3033617	3033698	.	+	2	Parent=965;ID=967
Pp08	predicted_TNL	CDS	3033859	3034715	.	+	1	Parent=965;ID=968
Pp08	predicted_TNL	CDS	3034979	3035203	.	+	2	Parent=965;ID=969
Pp08	predicted_TNL	CDS	3035321	3035774	.	+	2	Parent=965;ID=970
Pp08	predicted_TNL	CDS	3036006	3036348	.	+	1	Parent=965;ID=971
Pp08	predicted_TNL	CDS	3036901	3037464	.	+	0	Parent=965;ID=972
Pp08	predicted_TNL	mRNA	3043427	3047438	.	-	.	Name=ppa019628m;ID=973;longest=1
Pp08	predicted_TNL	CDS	3046931	3047438	.	-	0	Parent=973;ID=974
Pp08	predicted_TNL	CDS	3045752	3046852	.	-	2	Parent=973;ID=975
Pp08	predicted_TNL	CDS	3045366	3045641	.	-	2	Parent=973;ID=976
Pp08	predicted_TNL	CDS	3044218	3045241	.	-	2	Parent=973;ID=977
Pp08	predicted_TNL	CDS	3043427	3044120	.	-	1	Parent=973;ID=978
Pp08	predicted_TNL	mRNA	3180238	3184182	.	-	.	Name=ppa026529m;ID=979;longest=1
Pp08	predicted_TNL	CDS	3183681	3184182	.	-	0	Parent=979;ID=980
Pp08	predicted_TNL	CDS	3183326	3183605	.	-	2	Parent=979;ID=981
Pp08	predicted_TNL	CDS	3182513	3183279	.	-	1	Parent=979;ID=982
Pp08	predicted_TNL	CDS	3182127	3182402	.	-	2	Parent=979;ID=983
Pp08	predicted_TNL	CDS	3181158	3182001	.	-	2	Parent=979;ID=984
Pp08	predicted_TNL	CDS	3180238	3180886	.	-	1	Parent=979;ID=985
Pp08	predicted_TNL	mRNA	3187894	3192714	.	-	.	Name=ppa022551m;ID=986;longest=1
Pp08	predicted_TNL	CDS	3192221	3192714	.	-	0	Parent=986;ID=987
Pp08	predicted_TNL	CDS	3191790	3192130	.	-	1	Parent=986;ID=988
Pp08	predicted_TNL	CDS	3191214	3191489	.	-	2	Parent=986;ID=989
Pp08	predicted_TNL	CDS	3190142	3190983	.	-	2	Parent=986;ID=990
Pp08	predicted_TNL	CDS	3188222	3188335	.	-	0	Parent=986;ID=991
Pp08	predicted_TNL	CDS	3187894	3187971	.	-	0	Parent=986;ID=992
Pp08	predicted_TNL	mRNA	3207658	3211632	.	-	.	Name=ppa015450m;ID=993;longest=1
Pp08	predicted_TNL	CDS	3211122	3211632	.	-	0	Parent=993;ID=994
Pp08	predicted_TNL	CDS	3210562	3211045	.	-	2	Parent=993;ID=995
Pp08	predicted_TNL	CDS	3209947	3210509	.	-	1	Parent=993;ID=996
Pp08	predicted_TNL	CDS	3209458	3209733	.	-	2	Parent=993;ID=997
Pp08	predicted_TNL	CDS	3208710	3209331	.	-	2	Parent=993;ID=998
Pp08	predicted_TNL	CDS	3208405	3208654	.	-	1	Parent=993;ID=999
Pp08	predicted_TNL	CDS	3208100	3208197	.	-	0	Parent=993;ID=1000
Pp08	predicted_TNL	CDS	3207658	3207862	.	-	1	Parent=993;ID=1001
Pp08	predicted_TNL	mRNA	3390794	3392006	.	+	.	Name=ppb015921m;ID=1002;longest=1
Pp08	predicted_TNL	CDS	3390794	3391234	.	+	0	Parent=1002;ID=1003
Pp08	predicted_TNL	CDS	3391338	3391509	.	+	0	Parent=1002;ID=1004
Pp08	predicted_TNL	CDS	3391624	3392006	.	+	2	Parent=1002;ID=1005
Pp08	predicted_TNL	mRNA	4199424	4203588	.	-	.	Name=ppa015410m;ID=1006;longest=1
Pp08	predicted_TNL	CDS	4203078	4203588	.	-	0	Parent=1006;ID=1007
Pp08	predicted_TNL	CDS	4202540	4202956	.	-	2	Parent=1006;ID=1008
Pp08	predicted_TNL	CDS	4201865	4202503	.	-	2	Parent=1006;ID=1009
Pp08	predicted_TNL	CDS	4201461	4201736	.	-	2	Parent=1006;ID=1010
Pp08	predicted_TNL	CDS	4199750	4201351	.	-	2	Parent=1006;ID=1011
Pp08	predicted_TNL	CDS	4199424	4199650	.	-	2	Parent=1006;ID=1012
Pp08	predicted_TNL	mRNA	4567379	4571600	.	+	.	Name=ppa018905m;ID=1013;longest=1
Pp08	predicted_TNL	CDS	4567379	4567892	.	+	0	Parent=1013;ID=1014
Pp08	predicted_TNL	CDS	4568039	4569133	.	+	2	Parent=1013;ID=1015
Pp08	predicted_TNL	CDS	4569258	4569533	.	+	2	Parent=1013;ID=1016
Pp08	predicted_TNL	CDS	4569637	4570657	.	+	2	Parent=1013;ID=1017
Pp08	predicted_TNL	CDS	4570742	4571600	.	+	1	Parent=1013;ID=1018
Pp08	predicted_TNL	mRNA	4598023	4604650	.	+	.	Name=ppa025472m.ppa022239m;ID=1019;longest=1
Pp08	predicted_TNL	CDS	4598023	4598536	.	+	0	Parent=1019;ID=1020
Pp08	predicted_TNL	CDS	4598676	4599773	.	+	2	Parent=1019;ID=1021
Pp08	predicted_TNL	CDS	4599900	4600181	.	+	2	Parent=1019;ID=1022
Pp08	predicted_TNL	CDS	4600296	4601319	.	+	2	Parent=1019;ID=1023
Pp08	predicted_TNL	CDS	4601392	4602097	.	+	1	Parent=1019;ID=1024
Pp08	predicted_TNL	CDS	4603559	4603844	.	+	0	Parent=1019;ID=1025
Pp08	predicted_TNL	CDS	4603958	4604163	.	+	2	Parent=1019;ID=1026
Pp08	predicted_TNL	CDS	4604537	4604650	.	+	0	Parent=1019;ID=1027
Pp08	predicted_TNL	mRNA	4603487	4604199	.	+	.	Name=ppa022239m;ID=1028;longest=1
Pp08	predicted_TNL	CDS	4603487	4603525	.	+	0	Parent=1028;ID=1029
Pp08	predicted_TNL	CDS	4603559	4603844	.	+	0	Parent=1028;ID=1030
Pp08	predicted_TNL	CDS	4603958	4604199	.	+	2	Parent=1028;ID=1031
Pp08	predicted_TNL	mRNA	4902816	4906846	.	-	.	Name=ppa017840m;ID=1032;longest=1
Pp08	predicted_TNL	CDS	4906338	4906846	.	-	0	Parent=1032;ID=1033
Pp08	predicted_TNL	CDS	4905148	4906192	.	-	1	Parent=1032;ID=1034
Pp08	predicted_TNL	CDS	4904713	4905027	.	-	0	Parent=1032;ID=1035
Pp08	predicted_TNL	CDS	4903537	4904625	.	-	0	Parent=1032;ID=1036
Pp08	predicted_TNL	CDS	4902816	4903427	.	-	0	Parent=1032;ID=1037
Pp08	predicted_TNL	mRNA	4921838	4925269	.	+	.	Name=ppa022016m;ID=1038;longest=1
Pp08	predicted_TNL	CDS	4921838	4922203	.	+	0	Parent=1038;ID=1039
Pp08	predicted_TNL	CDS	4922399	4922531	.	+	0	Parent=1038;ID=1040
Pp08	predicted_TNL	CDS	4922563	4922994	.	+	2	Parent=1038;ID=1041
Pp08	predicted_TNL	CDS	4923086	4923360	.	+	2	Parent=1038;ID=1042
Pp08	predicted_TNL	CDS	4923473	4924478	.	+	0	Parent=1038;ID=1043
Pp08	predicted_TNL	CDS	4924581	4925269	.	+	2	Parent=1038;ID=1044
Pp08	predicted_TNL	mRNA	4925956	4931664	.	-	.	Name=ppa021587m;ID=1045;longest=1
Pp08	predicted_TNL	CDS	4931170	4931664	.	-	0	Parent=1045;ID=1046
Pp08	predicted_TNL	CDS	4929782	4930467	.	-	0	Parent=1045;ID=1047
Pp08	predicted_TNL	CDS	4929372	4929703	.	-	1	Parent=1045;ID=1048
Pp08	predicted_TNL	CDS	4928989	4929263	.	-	2	Parent=1045;ID=1049
Pp08	predicted_TNL	CDS	4927643	4928728	.	-	0	Parent=1045;ID=1050
Pp08	predicted_TNL	CDS	4926996	4927540	.	-	0	Parent=1045;ID=1051
Pp08	predicted_TNL	CDS	4926331	4926470	.	-	1	Parent=1045;ID=1052
Pp08	predicted_TNL	CDS	4925956	4926260	.	-	2	Parent=1045;ID=1053
Pp08	predicted_TNL	mRNA	5919966	5920409	.	+	.	Name=ppa019668m;ID=1054;longest=1
Pp08	predicted_TNL	CDS	5919966	5920215	.	+	0	Parent=1054;ID=1055
Pp08	predicted_TNL	CDS	5920294	5920409	.	+	2	Parent=1054;ID=1056
Pp08	predicted_TNL	mRNA	5956155	5962155	.	+	.	Name=ppa018765m;ID=1057;longest=1
Pp08	predicted_TNL	CDS	5956155	5956665	.	+	0	Parent=1057;ID=1058
Pp08	predicted_TNL	CDS	5956761	5957852	.	+	2	Parent=1057;ID=1059
Pp08	predicted_TNL	CDS	5959933	5960208	.	+	2	Parent=1057;ID=1060
Pp08	predicted_TNL	CDS	5960320	5961350	.	+	2	Parent=1057;ID=1061
Pp08	predicted_TNL	CDS	5961436	5962155	.	+	0	Parent=1057;ID=1062
Pp08	predicted_TNL	mRNA	6598768	6600962	.	+	.	Name=ppa018261m;ID=1063;longest=1
Pp08	predicted_TNL	CDS	6598768	6599115	.	+	0	Parent=1063;ID=1064
Pp08	predicted_TNL	CDS	6599146	6599225	.	+	0	Parent=1063;ID=1065
Pp08	predicted_TNL	CDS	6599647	6600237	.	+	1	Parent=1063;ID=1066
Pp08	predicted_TNL	CDS	6600312	6600429	.	+	1	Parent=1063;ID=1067
Pp08	predicted_TNL	CDS	6600461	6600553	.	+	0	Parent=1063;ID=1068
Pp08	predicted_TNL	CDS	6600586	6600745	.	+	0	Parent=1063;ID=1069
Pp08	predicted_TNL	CDS	6600865	6600962	.	+	2	Parent=1063;ID=1070
Pp08	predicted_TNL	mRNA	6634106	6638145	.	+	.	Name=ppa021490m;ID=1071;longest=1
Pp08	predicted_TNL	CDS	6634106	6634602	.	+	0	Parent=1071;ID=1072
Pp08	predicted_TNL	CDS	6635024	6636123	.	+	1	Parent=1071;ID=1073
Pp08	predicted_TNL	CDS	6636243	6636517	.	+	2	Parent=1071;ID=1074
Pp08	predicted_TNL	CDS	6636615	6637542	.	+	0	Parent=1071;ID=1075
Pp08	predicted_TNL	CDS	6637619	6638145	.	+	2	Parent=1071;ID=1076
Pp08	predicted_TNL	mRNA	13415023	13419811	.	+	.	Name=ppa019412m;ID=1077;longest=1
Pp08	predicted_TNL	CDS	13415023	13415047	.	+	0	Parent=1077;ID=1078
Pp08	predicted_TNL	CDS	13415635	13415730	.	+	2	Parent=1077;ID=1079
Pp08	predicted_TNL	CDS	13416129	13416249	.	+	2	Parent=1077;ID=1080
Pp08	predicted_TNL	CDS	13416357	13416688	.	+	1	Parent=1077;ID=1081
Pp08	predicted_TNL	CDS	13416721	13417199	.	+	2	Parent=1077;ID=1082
Pp08	predicted_TNL	CDS	13417288	13417366	.	+	0	Parent=1077;ID=1083
Pp08	predicted_TNL	CDS	13417396	13417622	.	+	2	Parent=1077;ID=1084
Pp08	predicted_TNL	CDS	13417903	13418333	.	+	0	Parent=1077;ID=1085
Pp08	predicted_TNL	CDS	13418368	13418406	.	+	1	Parent=1077;ID=1086
Pp08	predicted_TNL	CDS	13418469	13418611	.	+	1	Parent=1077;ID=1087
Pp08	predicted_TNL	CDS	13419062	13419353	.	+	2	Parent=1077;ID=1088
Pp08	predicted_TNL	CDS	13419456	13419522	.	+	1	Parent=1077;ID=1089
Pp08	predicted_TNL	CDS	13419752	13419811	.	+	0	Parent=1077;ID=1090
Pp08	predicted_TNL	mRNA	13889295	13899080	.	+	.	Name=ppa017937m;ID=1091;longest=1
Pp08	predicted_TNL	CDS	13889295	13889741	.	+	0	Parent=1091;ID=1092
Pp08	predicted_TNL	CDS	13891664	13892771	.	+	0	Parent=1091;ID=1093
Pp08	predicted_TNL	CDS	13892858	13893141	.	+	2	Parent=1091;ID=1094
Pp08	predicted_TNL	CDS	13893238	13894641	.	+	0	Parent=1091;ID=1095
Pp08	predicted_TNL	CDS	13895229	13895335	.	+	0	Parent=1091;ID=1096
Pp08	predicted_TNL	CDS	13896391	13896456	.	+	1	Parent=1091;ID=1097
Pp08	predicted_TNL	CDS	13896572	13896660	.	+	1	Parent=1091;ID=1098
Pp08	predicted_TNL	CDS	13896951	13897007	.	+	2	Parent=1091;ID=1099
Pp08	predicted_TNL	CDS	13897162	13897210	.	+	2	Parent=1091;ID=1100
Pp08	predicted_TNL	CDS	13897417	13897653	.	+	1	Parent=1091;ID=1101
Pp08	predicted_TNL	CDS	13897803	13897971	.	+	1	Parent=1091;ID=1102
Pp08	predicted_TNL	CDS	13898182	13898322	.	+	0	Parent=1091;ID=1103
Pp08	predicted_TNL	CDS	13898904	13899080	.	+	0	Parent=1091;ID=1104
Pp08	predicted_TNL	mRNA	13900229	13909322	.	+	.	Name=ppa024831m;ID=1105;longest=1
Pp08	predicted_TNL	CDS	13900229	13900675	.	+	0	Parent=1105;ID=1106
Pp08	predicted_TNL	CDS	13902011	13903118	.	+	0	Parent=1105;ID=1107
Pp08	predicted_TNL	CDS	13903205	13903488	.	+	2	Parent=1105;ID=1108
Pp08	predicted_TNL	CDS	13903585	13904988	.	+	0	Parent=1105;ID=1109
Pp08	predicted_TNL	CDS	13905576	13905682	.	+	0	Parent=1105;ID=1110
Pp08	predicted_TNL	CDS	13906738	13906803	.	+	1	Parent=1105;ID=1111
Pp08	predicted_TNL	CDS	13906919	13907007	.	+	1	Parent=1105;ID=1112
Pp08	predicted_TNL	CDS	13907298	13907354	.	+	2	Parent=1105;ID=1113
Pp08	predicted_TNL	CDS	13907509	13907557	.	+	2	Parent=1105;ID=1114
Pp08	predicted_TNL	CDS	13907764	13908000	.	+	1	Parent=1105;ID=1115
Pp08	predicted_TNL	CDS	13908150	13908318	.	+	1	Parent=1105;ID=1116
Pp08	predicted_TNL	CDS	13908530	13908713	.	+	0	Parent=1105;ID=1117
Pp08	predicted_TNL	CDS	13909282	13909322	.	+	2	Parent=1105;ID=1118
Pp08	predicted_TNL	mRNA	13911234	13915832	.	+	.	Name=ppa000577m;ID=1119;longest=1
Pp08	predicted_TNL	CDS	13911234	13911680	.	+	0	Parent=1119;ID=1120
Pp08	predicted_TNL	CDS	13912788	13913895	.	+	0	Parent=1119;ID=1121
Pp08	predicted_TNL	CDS	13913980	13914263	.	+	2	Parent=1119;ID=1122
Pp08	predicted_TNL	CDS	13914381	13915832	.	+	0	Parent=1119;ID=1123
Pp08	predicted_TNL	mRNA	13923704	13929815	.	+	.	Name=ppa025229m;ID=1124;longest=1
Pp08	predicted_TNL	CDS	13923704	13923794	.	+	0	Parent=1124;ID=1125
Pp08	predicted_TNL	CDS	13924323	13924894	.	+	2	Parent=1124;ID=1126
Pp08	predicted_TNL	CDS	13925540	13926647	.	+	0	Parent=1124;ID=1127
Pp08	predicted_TNL	CDS	13926734	13927017	.	+	2	Parent=1124;ID=1128
Pp08	predicted_TNL	CDS	13927114	13928523	.	+	0	Parent=1124;ID=1129
Pp08	predicted_TNL	CDS	13929111	13929246	.	+	0	Parent=1124;ID=1130
Pp08	predicted_TNL	CDS	13929382	13929815	.	+	2	Parent=1124;ID=1131
Pp08	predicted_TNL	mRNA	13932504	13938600	.	+	.	Name=ppa022914m;ID=1132;longest=1
Pp08	predicted_TNL	CDS	13932504	13932574	.	+	0	Parent=1132;ID=1133
Pp08	predicted_TNL	CDS	13932826	13933279	.	+	1	Parent=1132;ID=1134
Pp08	predicted_TNL	CDS	13934334	13935441	.	+	0	Parent=1132;ID=1135
Pp08	predicted_TNL	CDS	13935528	13935811	.	+	2	Parent=1132;ID=1136
Pp08	predicted_TNL	CDS	13935934	13937344	.	+	0	Parent=1132;ID=1137
Pp08	predicted_TNL	CDS	13938167	13938600	.	+	2	Parent=1132;ID=1138
Pp08	predicted_TNL	mRNA	13939590	13940114	.	+	.	Name=ppb010273m;ID=1139;longest=1
Pp08	predicted_TNL	CDS	13939590	13940114	.	+	0	Parent=1139;ID=1140
Pp08	predicted_TNL	mRNA	13949171	13954792	.	+	.	Name=ppa023180m;ID=1141;longest=1
Pp08	predicted_TNL	CDS	13949171	13949677	.	+	0	Parent=1141;ID=1142
Pp08	predicted_TNL	CDS	13950713	13951004	.	+	0	Parent=1141;ID=1143
Pp08	predicted_TNL	CDS	13951042	13951818	.	+	2	Parent=1141;ID=1144
Pp08	predicted_TNL	CDS	13951960	13952234	.	+	2	Parent=1141;ID=1145
Pp08	predicted_TNL	CDS	13952342	13952673	.	+	0	Parent=1141;ID=1146
Pp08	predicted_TNL	CDS	13952758	13954792	.	+	1	Parent=1141;ID=1147
Pp08	predicted_TNL	mRNA	13965059	13965792	.	+	.	Name=ppa026272m;ID=1148;longest=1
Pp08	predicted_TNL	CDS	13965059	13965175	.	+	0	Parent=1148;ID=1149
Pp08	predicted_TNL	CDS	13965589	13965792	.	+	0	Parent=1148;ID=1150
Pp08	predicted_TNL	mRNA	14036242	14040454	.	-	.	Name=ppa025692m;ID=1151;longest=1
Pp08	predicted_TNL	CDS	14039958	14040454	.	-	0	Parent=1151;ID=1152
Pp08	predicted_TNL	CDS	14038383	14039491	.	-	1	Parent=1151;ID=1153
Pp08	predicted_TNL	CDS	14037981	14038255	.	-	2	Parent=1151;ID=1154
Pp08	predicted_TNL	CDS	14036242	14037858	.	-	0	Parent=1151;ID=1155
Pp08	predicted_TNL	mRNA	14046171	14051455	.	-	.	Name=ppa020855m;ID=1156;longest=1
Pp08	predicted_TNL	CDS	14051205	14051455	.	-	0	Parent=1156;ID=1157
Pp08	predicted_TNL	CDS	14048329	14049422	.	-	1	Parent=1156;ID=1158
Pp08	predicted_TNL	CDS	14047971	14048248	.	-	2	Parent=1156;ID=1159
Pp08	predicted_TNL	CDS	14047186	14047842	.	-	0	Parent=1156;ID=1160
Pp08	predicted_TNL	CDS	14046395	14046874	.	-	0	Parent=1156;ID=1161
Pp08	predicted_TNL	CDS	14046171	14046350	.	-	0	Parent=1156;ID=1162
Pp08	predicted_TNL	mRNA	14052243	14053463	.	-	.	Name=ppa019637m;ID=1163;longest=1
Pp08	predicted_TNL	CDS	14053148	14053463	.	-	0	Parent=1163;ID=1164
Pp08	predicted_TNL	CDS	14052243	14053108	.	-	2	Parent=1163;ID=1165
Pp08	predicted_TNL	mRNA	14054824	14058952	.	-	.	Name=ppa020670m;ID=1166;longest=1
Pp08	predicted_TNL	CDS	14058396	14058952	.	-	0	Parent=1166;ID=1167
Pp08	predicted_TNL	CDS	14056888	14057981	.	-	1	Parent=1166;ID=1168
Pp08	predicted_TNL	CDS	14056526	14056803	.	-	2	Parent=1166;ID=1169
Pp08	predicted_TNL	CDS	14054824	14056398	.	-	0	Parent=1166;ID=1170
Pp08	predicted_TNL	mRNA	14067438	14072981	.	-	.	Name=ppa1027167m;ID=1171;longest=1
Pp08	predicted_TNL	CDS	14072428	14072981	.	-	0	Parent=1171;ID=1172
Pp08	predicted_TNL	CDS	14069527	14070620	.	-	1	Parent=1171;ID=1173
Pp08	predicted_TNL	CDS	14069164	14069441	.	-	2	Parent=1171;ID=1174
Pp08	predicted_TNL	CDS	14067438	14069036	.	-	0	Parent=1171;ID=1175
Pp08	predicted_TNL	mRNA	14078628	14082796	.	-	.	Name=ppa024390m;ID=1176;longest=1
Pp08	predicted_TNL	CDS	14082549	14082796	.	-	0	Parent=1176;ID=1177
Pp08	predicted_TNL	CDS	14080136	14080606	.	-	1	Parent=1176;ID=1178
Pp08	predicted_TNL	CDS	14079564	14080009	.	-	1	Parent=1176;ID=1179
Pp08	predicted_TNL	CDS	14079510	14079518	.	-	2	Parent=1176;ID=1180
Pp08	predicted_TNL	CDS	14079246	14079421	.	-	2	Parent=1176;ID=1181
Pp08	predicted_TNL	CDS	14078628	14078774	.	-	0	Parent=1176;ID=1182
Pp08	predicted_TNL	mRNA	14099437	14100192	.	-	.	Name=ppa023927m;ID=1183;longest=1
Pp08	predicted_TNL	CDS	14099798	14100192	.	-	0	Parent=1183;ID=1184
Pp08	predicted_TNL	CDS	14099437	14099737	.	-	1	Parent=1183;ID=1185
Pp08	predicted_TNL	mRNA	14102618	14108141	.	-	.	Name=ppa022521m;ID=1186;longest=1
Pp08	predicted_TNL	CDS	14107588	14108141	.	-	0	Parent=1186;ID=1187
Pp08	predicted_TNL	CDS	14104693	14105786	.	-	1	Parent=1186;ID=1188
Pp08	predicted_TNL	CDS	14104325	14104602	.	-	2	Parent=1186;ID=1189
Pp08	predicted_TNL	CDS	14102618	14104207	.	-	0	Parent=1186;ID=1190
Pp08	predicted_TNL	mRNA	14412550	14418710	.	+	.	Name=ppa015938m;ID=1191;longest=1
Pp08	predicted_TNL	CDS	14412550	14413047	.	+	0	Parent=1191;ID=1192
Pp08	predicted_TNL	CDS	14415433	14415726	.	+	0	Parent=1191;ID=1193
Pp08	predicted_TNL	CDS	14415815	14415885	.	+	0	Parent=1191;ID=1194
Pp08	predicted_TNL	CDS	14415954	14416478	.	+	1	Parent=1191;ID=1195
Pp08	predicted_TNL	CDS	14416773	14416977	.	+	1	Parent=1191;ID=1196
Pp08	predicted_TNL	CDS	14417080	14417352	.	+	0	Parent=1191;ID=1197
Pp08	predicted_TNL	CDS	14417404	14417505	.	+	0	Parent=1191;ID=1198
Pp08	predicted_TNL	CDS	14417928	14418246	.	+	0	Parent=1191;ID=1199
Pp08	predicted_TNL	CDS	14418291	14418590	.	+	2	Parent=1191;ID=1200
Pp08	predicted_TNL	CDS	14418649	14418710	.	+	2	Parent=1191;ID=1201
Pp08	predicted_TNL	mRNA	14451399	14452683	.	+	.	Name=ppa027032m;ID=1202;longest=1
Pp08	predicted_TNL	CDS	14451399	14451890	.	+	0	Parent=1202;ID=1203
Pp08	predicted_TNL	CDS	14452039	14452683	.	+	0	Parent=1202;ID=1204
Pp08	predicted_TNL	mRNA	14472816	14478921	.	+	.	Name=ppa019613m;ID=1205;longest=1
Pp08	predicted_TNL	CDS	14472816	14476363	.	+	0	Parent=1205;ID=1206
Pp08	predicted_TNL	CDS	14477693	14478206	.	+	1	Parent=1205;ID=1207
Pp08	predicted_TNL	CDS	14478446	14478493	.	+	0	Parent=1205;ID=1208
Pp08	predicted_TNL	CDS	14478675	14478703	.	+	0	Parent=1205;ID=1209
Pp08	predicted_TNL	CDS	14478831	14478921	.	+	1	Parent=1205;ID=1210
Pp08	predicted_TNL	mRNA	14604662	14610128	.	+	.	Name=ppa023271m;ID=1211;longest=1
Pp08	predicted_TNL	CDS	14604662	14605053	.	+	0	Parent=1211;ID=1212
Pp08	predicted_TNL	CDS	14605410	14605558	.	+	1	Parent=1211;ID=1213
Pp08	predicted_TNL	CDS	14605688	14606039	.	+	2	Parent=1211;ID=1214
Pp08	predicted_TNL	CDS	14606107	14606258	.	+	1	Parent=1211;ID=1215
Pp08	predicted_TNL	CDS	14606525	14606808	.	+	2	Parent=1211;ID=1216
Pp08	predicted_TNL	CDS	14606903	14606986	.	+	0	Parent=1211;ID=1217
Pp08	predicted_TNL	CDS	14607029	14607230	.	+	0	Parent=1211;ID=1218
Pp08	predicted_TNL	CDS	14607262	14607420	.	+	2	Parent=1211;ID=1219
Pp08	predicted_TNL	CDS	14607900	14608638	.	+	2	Parent=1211;ID=1220
Pp08	predicted_TNL	CDS	14608689	14609250	.	+	1	Parent=1211;ID=1221
Pp08	predicted_TNL	CDS	14609442	14609692	.	+	0	Parent=1211;ID=1222
Pp08	predicted_TNL	CDS	14609840	14610128	.	+	1	Parent=1211;ID=1223
Pp08	predicted_TNL	mRNA	14666176	14670167	.	-	.	Name=ppa026169m;ID=1224;longest=1
Pp08	predicted_TNL	CDS	14669652	14670167	.	-	0	Parent=1224;ID=1225
Pp08	predicted_TNL	CDS	14667680	14668787	.	-	0	Parent=1224;ID=1226
Pp08	predicted_TNL	CDS	14667468	14667533	.	-	2	Parent=1224;ID=1227
Pp08	predicted_TNL	CDS	14666176	14666618	.	-	2	Parent=1224;ID=1228
Pp08	predicted_TNL	mRNA	14681715	14689892	.	-	.	Name=ppa1027194m;ID=1229;longest=1
Pp08	predicted_TNL	CDS	14689353	14689892	.	-	0	Parent=1229;ID=1230
Pp08	predicted_TNL	CDS	14688864	14688942	.	-	0	Parent=1229;ID=1231
Pp08	predicted_TNL	CDS	14688152	14688208	.	-	2	Parent=1229;ID=1232
Pp08	predicted_TNL	CDS	14686762	14687219	.	-	2	Parent=1229;ID=1233
Pp08	predicted_TNL	CDS	14685525	14686476	.	-	0	Parent=1229;ID=1234
Pp08	predicted_TNL	CDS	14685317	14685408	.	-	2	Parent=1229;ID=1235
Pp08	predicted_TNL	CDS	14685084	14685196	.	-	0	Parent=1229;ID=1236
Pp08	predicted_TNL	CDS	14684855	14684965	.	-	1	Parent=1229;ID=1237
Pp08	predicted_TNL	CDS	14684651	14684765	.	-	1	Parent=1229;ID=1238
Pp08	predicted_TNL	CDS	14683217	14683331	.	-	0	Parent=1229;ID=1239
Pp08	predicted_TNL	CDS	14683014	14683121	.	-	2	Parent=1229;ID=1240
Pp08	predicted_TNL	CDS	14682833	14682898	.	-	2	Parent=1229;ID=1241
Pp08	predicted_TNL	CDS	14682308	14682402	.	-	2	Parent=1229;ID=1242
Pp08	predicted_TNL	CDS	14681715	14682113	.	-	0	Parent=1229;ID=1243
Pp08	predicted_TNL	mRNA	14704692	14708132	.	-	.	Name=ppa017752m;ID=1244;longest=1
Pp08	predicted_TNL	CDS	14707629	14708132	.	-	0	Parent=1244;ID=1245
Pp08	predicted_TNL	CDS	14707050	14707118	.	-	0	Parent=1244;ID=1246
Pp08	predicted_TNL	CDS	14705500	14706448	.	-	0	Parent=1244;ID=1247
Pp08	predicted_TNL	CDS	14705273	14705357	.	-	2	Parent=1244;ID=1248
Pp08	predicted_TNL	CDS	14704692	14705166	.	-	1	Parent=1244;ID=1249
Pp08	predicted_TNL	mRNA	14713361	14716323	.	-	.	Name=ppa026276m;ID=1250;longest=1
Pp08	predicted_TNL	CDS	14715817	14716323	.	-	0	Parent=1250;ID=1251
Pp08	predicted_TNL	CDS	14714128	14715229	.	-	0	Parent=1250;ID=1252
Pp08	predicted_TNL	CDS	14713961	14714041	.	-	2	Parent=1250;ID=1253
Pp08	predicted_TNL	CDS	14713361	14713803	.	-	2	Parent=1250;ID=1254
Pp08	predicted_TNL	mRNA	14716871	14720616	.	-	.	Name=ppa015945m;ID=1255;longest=1
Pp08	predicted_TNL	CDS	14720528	14720616	.	-	0	Parent=1255;ID=1256
Pp08	predicted_TNL	CDS	14719817	14720248	.	-	1	Parent=1255;ID=1257
Pp08	predicted_TNL	CDS	14718505	14719328	.	-	1	Parent=1255;ID=1258
Pp08	predicted_TNL	CDS	14718374	14718403	.	-	2	Parent=1255;ID=1259
Pp08	predicted_TNL	CDS	14718211	14718261	.	-	2	Parent=1255;ID=1260
Pp08	predicted_TNL	CDS	14718071	14718121	.	-	2	Parent=1255;ID=1261
Pp08	predicted_TNL	CDS	14717583	14717660	.	-	2	Parent=1255;ID=1262
Pp08	predicted_TNL	CDS	14716871	14717505	.	-	2	Parent=1255;ID=1263
Pp08	predicted_TNL	mRNA	17656904	17666359	.	-	.	Name=ppa020912m;ID=1264;longest=1
Pp08	predicted_TNL	CDS	17666180	17666359	.	-	0	Parent=1264;ID=1265
Pp08	predicted_TNL	CDS	17663720	17663885	.	-	0	Parent=1264;ID=1266
Pp08	predicted_TNL	CDS	17661991	17662085	.	-	2	Parent=1264;ID=1267
Pp08	predicted_TNL	CDS	17660508	17661200	.	-	0	Parent=1264;ID=1268
Pp08	predicted_TNL	CDS	17659376	17660410	.	-	0	Parent=1264;ID=1269
Pp08	predicted_TNL	CDS	17658868	17659152	.	-	0	Parent=1264;ID=1270
Pp08	predicted_TNL	CDS	17658241	17658769	.	-	0	Parent=1264;ID=1271
Pp08	predicted_TNL	CDS	17657576	17658145	.	-	2	Parent=1264;ID=1272
Pp08	predicted_TNL	CDS	17657369	17657443	.	-	2	Parent=1264;ID=1273
Pp08	predicted_TNL	CDS	17656904	17657316	.	-	2	Parent=1264;ID=1274
Pp08	predicted_TNL	mRNA	17849052	17854870	.	+	.	Name=ppa016630m;ID=1275;longest=1
Pp08	predicted_TNL	CDS	17849052	17849075	.	+	0	Parent=1275;ID=1276
Pp08	predicted_TNL	CDS	17850113	17850153	.	+	0	Parent=1275;ID=1277
Pp08	predicted_TNL	CDS	17850830	17851337	.	+	1	Parent=1275;ID=1278
Pp08	predicted_TNL	CDS	17851435	17852583	.	+	0	Parent=1275;ID=1279
Pp08	predicted_TNL	CDS	17852701	17852979	.	+	0	Parent=1275;ID=1280
Pp08	predicted_TNL	CDS	17853080	17854268	.	+	0	Parent=1275;ID=1281
Pp08	predicted_TNL	CDS	17854383	17854870	.	+	2	Parent=1275;ID=1282
Pp08	predicted_TNL	mRNA	18029104	18033143	.	-	.	Name=ppa026840m;ID=1283;longest=1
Pp08	predicted_TNL	CDS	18032617	18033143	.	-	0	Parent=1283;ID=1284
Pp08	predicted_TNL	CDS	18031417	18032519	.	-	1	Parent=1283;ID=1285
Pp08	predicted_TNL	CDS	18031032	18031315	.	-	2	Parent=1283;ID=1286
Pp08	predicted_TNL	CDS	18029780	18030923	.	-	0	Parent=1283;ID=1287
Pp08	predicted_TNL	CDS	18029104	18029654	.	-	2	Parent=1283;ID=1288
Pp08	predicted_TNL	mRNA	18036927	18041174	.	-	.	Name=ppa021808m;ID=1289;longest=1
Pp08	predicted_TNL	CDS	18040686	18041174	.	-	0	Parent=1289;ID=1290
Pp08	predicted_TNL	CDS	18039495	18040589	.	-	0	Parent=1289;ID=1291
Pp08	predicted_TNL	CDS	18039109	18039393	.	-	0	Parent=1289;ID=1292
Pp08	predicted_TNL	CDS	18037606	18039001	.	-	0	Parent=1289;ID=1293
Pp08	predicted_TNL	CDS	18036927	18037477	.	-	2	Parent=1289;ID=1294
Pp08	predicted_TNL	mRNA	18320412	18324923	.	+	.	Name=ppa000525m;ID=1295;longest=1
Pp08	predicted_TNL	CDS	18320412	18320924	.	+	0	Parent=1295;ID=1296
Pp08	predicted_TNL	CDS	18321234	18322335	.	+	0	Parent=1295;ID=1297
Pp08	predicted_TNL	CDS	18322447	18322754	.	+	2	Parent=1295;ID=1298
Pp08	predicted_TNL	CDS	18322878	18323772	.	+	0	Parent=1295;ID=1299
Pp08	predicted_TNL	CDS	18323874	18324530	.	+	2	Parent=1295;ID=1300
Pp08	predicted_TNL	CDS	18324733	18324923	.	+	2	Parent=1295;ID=1301
Pp08	predicted_TNL	mRNA	18330907	18335612	.	+	.	Name=ppa024462m;ID=1302;longest=1
Pp08	predicted_TNL	CDS	18330907	18331899	.	+	0	Parent=1302;ID=1303
Pp08	predicted_TNL	CDS	18332356	18333463	.	+	0	Parent=1302;ID=1304
Pp08	predicted_TNL	CDS	18333570	18333880	.	+	2	Parent=1302;ID=1305
Pp08	predicted_TNL	CDS	18334007	18334898	.	+	0	Parent=1302;ID=1306
Pp08	predicted_TNL	CDS	18335107	18335612	.	+	2	Parent=1302;ID=1307
Pp08	predicted_TNL	mRNA	18336603	18341818	.	+	.	Name=ppa017276m;ID=1308;longest=1
Pp08	predicted_TNL	CDS	18336603	18337064	.	+	0	Parent=1308;ID=1309
Pp08	predicted_TNL	CDS	18337840	18338941	.	+	0	Parent=1308;ID=1310
Pp08	predicted_TNL	CDS	18339041	18339345	.	+	2	Parent=1308;ID=1311
Pp08	predicted_TNL	CDS	18339462	18340350	.	+	0	Parent=1308;ID=1312
Pp08	predicted_TNL	CDS	18340506	18341015	.	+	2	Parent=1308;ID=1313
Pp08	predicted_TNL	CDS	18341344	18341540	.	+	2	Parent=1308;ID=1314
Pp08	predicted_TNL	CDS	18341612	18341818	.	+	0	Parent=1308;ID=1315
Pp08	predicted_TNL	mRNA	20944615	20952889	.	+	.	Name=ppa025035m;ID=1316;longest=1
Pp08	predicted_TNL	CDS	20944615	20944678	.	+	0	Parent=1316;ID=1317
Pp08	predicted_TNL	CDS	20944966	20945021	.	+	2	Parent=1316;ID=1318
Pp08	predicted_TNL	CDS	20945474	20945622	.	+	0	Parent=1316;ID=1319
Pp08	predicted_TNL	CDS	20945764	20945868	.	+	1	Parent=1316;ID=1320
Pp08	predicted_TNL	CDS	20947010	20947082	.	+	1	Parent=1316;ID=1321
Pp08	predicted_TNL	CDS	20947673	20947764	.	+	0	Parent=1316;ID=1322
Pp08	predicted_TNL	CDS	20948636	20949146	.	+	1	Parent=1316;ID=1323
Pp08	predicted_TNL	CDS	20949237	20950337	.	+	0	Parent=1316;ID=1324
Pp08	predicted_TNL	CDS	20950457	20950750	.	+	0	Parent=1316;ID=1325
Pp08	predicted_TNL	CDS	20950853	20952275	.	+	0	Parent=1316;ID=1326
Pp08	predicted_TNL	CDS	20952396	20952889	.	+	2	Parent=1316;ID=1327
Pp03	predicted_TNL	mRNA	13378172	13382504	.	-	.	Name=ppa000477m;ID=1328;longest=1
Pp03	predicted_TNL	CDS	13382004	13382504	.	-	0	Parent=1328;ID=1329
Pp03	predicted_TNL	CDS	13380473	13381460	.	-	0	Parent=1328;ID=1330
Pp03	predicted_TNL	CDS	13379985	13380394	.	-	2	Parent=1328;ID=1331
Pp03	predicted_TNL	CDS	13378981	13379884	.	-	0	Parent=1328;ID=1332
Pp03	predicted_TNL	CDS	13378172	13378881	.	-	2	Parent=1328;ID=1333
Pp03	predicted_TNL	mRNA	13341313	13345257	.	-	.	Name=ppa019385m;ID=1334;longest=1
Pp03	predicted_TNL	CDS	13345006	13345257	.	-	0	Parent=1334;ID=1335
Pp03	predicted_TNL	CDS	13344514	13344857	.	-	0	Parent=1334;ID=1336
Pp03	predicted_TNL	CDS	13344327	13344449	.	-	1	Parent=1334;ID=1337
Pp03	predicted_TNL	CDS	13343119	13344024	.	-	1	Parent=1334;ID=1338
Pp03	predicted_TNL	CDS	13342919	13343058	.	-	1	Parent=1334;ID=1339
Pp03	predicted_TNL	CDS	13342396	13342829	.	-	2	Parent=1334;ID=1340
Pp03	predicted_TNL	CDS	13341313	13342278	.	-	0	Parent=1334;ID=1341
Pp08	predicted_TNL	mRNA	420375	426818	.	+	.	Name=ppa1027179m;ID=1342;longest=1
Pp08	predicted_TNL	CDS	420375	420883	.	+	0	Parent=1342;ID=1343
Pp08	predicted_TNL	CDS	421503	422596	.	+	1	Parent=1342;ID=1344
Pp08	predicted_TNL	CDS	422679	422953	.	+	2	Parent=1342;ID=1345
Pp08	predicted_TNL	CDS	423045	424253	.	+	0	Parent=1342;ID=1346
Pp08	predicted_TNL	CDS	424398	425042	.	+	0	Parent=1342;ID=1347
Pp08	predicted_TNL	CDS	425152	425209	.	+	0	Parent=1342;ID=1348
Pp08	predicted_TNL	CDS	425535	426215	.	+	2	Parent=1342;ID=1349
Pp08	predicted_TNL	CDS	426289	426818	.	+	2	Parent=1342;ID=1350
