# Supplementary material for: TNL genes in peach: insights into the post-LRR domain
Source: BMC Genomics. 2016 Apr 30;17:317. doi: 10.1186/s12864-016-2635-0 (PMC4851768; doi:10.1186/s12864-016-2635-0)
Supplement: Additional file :6 — Transcribed PL sequences. Sequences of the transcribed genes ppa022336m, ppa000596m, ppa021732m, ppa024249m, ppa021703m, ppa023688m-ppa000585m, ppa026786m and ppa021808m for the peach ‘Nemared’ and plum ‘Myrabi’ (= ‘P.2032’) cultivars. (FAS 7 kb) [file 12864_2016_2635_MOESM6_ESM.fas]

>LT555557-ppa022336mPlum_P2032cDNA
GCTGCAGCAATATCACTGATGCTCTTAAAGAGAACATCCTGCAGGGATGGACTGTGAGTGGATTTGGTGGCATTTTTCTCCCTGGAAATAATATTCCTGAGTGGTTCCCCTATGTTGATGACGGCGCCTCAGTCCTTTTTGAAGTGCCTCAAAATATTGGTTGTAATTTGAAGGAGTTGATTGTGTGCATTGTTTATTCTTCATGTCTCGACAACATAGTATCTCAAGATCTTACTAGCATTTCCGTTATAAACTATACCAAGGGCACAATGCGTACCTCGAGGCCGGTTGCAATAGACGTGGTAGCATTTCATGATGATCATCTTTGGCAGGGAAATCTATCAAACAATGTGTTCAATTTGGAGGCCTGTGATGAAGTTGAGGTTATCGTAGATTTTGGACCCCAATTTAGTGTGAAGAAAACAGGGGTCAGTCTAGTGTGGGACAAAGTTATCAATGATAAGATGATACAATATGCTTCTGGCTCCAATGAGGATGCAAATGTTCTTGGCGAGGACAATGCTCAGGCAGACATTAAGTCGAAGAGAGCCGCTGCTGAACGGCGATGCAGGAGCAAGCAAAAGCGC
>LT555556-ppa022336mPeach_NemaredcDNA
GAAATTAAATTCCTTGCAGGGGTGGACTGTGAGTGGATTTGGTGGCATTTTTCTCCCTGGAAATAATATTCCTGAGTGGGGGCCCTATGTTGATGAGGGCGCCTCAGTCTTTTTTGAAGTGCCTCAAAATATTGGTTGTAATTTTAAGGAGTTGATTGTGTGCATTGTTTATTCTTCATGCCTCAACAACATAGTATCTCACGATACTACTAGCTTCTCAGTTATAAACAATACCAAAGGTAC
>LT555558-ppa000596mPeach_NemaredcDNA
ATGCTCTGAAAGCAAATGGCTGCCCAAAATTGGAAACAATTCCAGATTTTTCAAAAATGTGGAATATGAGAGAATTGTATCTCTGTGATTCGTTCAAACTCACTGAGGTTCCAGGCTTGGATAAGTCATTAAACTCCATGACAAGGATTCATATGGAAGGCTGCACCAATCTGACTGCCGATTTTAGGAACAACATCCAACAGAGATGGACTTCTTGCGGATTTGGTGGAATTTATTTGAATGGAATTTATGATATTCCTGAGTGGTTCAAAATCGTCAATGATGCGGACAATATCGTCTTCTTTGAAGTTCCTCAAAGAATCATGGGTCGTGATTTAAAAGGGTTGACTATATGCTTCGTTTACTCTTATTTTGGTTTTGGCCCAAAACATGAAGATTCTGAAGGTCCTGTTGGCATAATCGTTAGAAATCTTACCAAACAAACTACTTTGCACGCCAATATAGTGTTTGCCAGATACGGAAGATCAGGACCGGATTTGCTTATTCGGAGACTATTGCCAACCAGACTTAAAGACCGTTATCTTTGGCAGGGACAATTGTCAAACGATGTGATCTGTTTGGAAGGTGGTGACCACGTATCGATTCTTGTAAGGCCTTATGATGTGGATTTTGTGAGAGTGAAGAAGACGGGGGTTCATTTAGAATGGGACAAAGTCATGAAGGAAAATATGGATAATCTGGATCC
>LT555559-ppa000596mPlum_P2032cDNA
TCTTTTTCCGATTCCTGCCGCAATGATTGCCCAGAATTGGTACCACTTCCAGATTTTTCACAACTGTCGAATANGAGATAACTCTATATATGTGATTCTTTCTACTCACNGAGGTTCCAGGCTTGGANAAGTCTTTAAACTCCATGACAAGGATTCATATGTAAGGCTGCACCAATCTCACTGCCGATTTTATGAACAGTATCCTACAAATATGGACTTCTTGCCGATTTGGTGGAATTTATTTGAATGGAATTTATGTATTCCTGAGTGGTTCNAAATCTTAAATGATGTGGGCAATACCCTCTTCTTTGAACTTCCTCAAAGATTCATGGGTAGACTTNAAAAGGCTTGTCCATATGCTTCGTTTCCTTATCAGATAGGCCAAAGCTTGAAGATTTTCAAGATGATGTTGGCAATATCATTAAAAATCACATCAAACAAACTGATTGGCACACCAAGANAGCATNAGCCTCCTNAAAAACTTACAATGAACCATTATCTGAAAGATGAGAGTTGGGCGCCAACAGATTGGCAGAGGCAATGGTCAAGCGGACCTGAAGCCGATTATCTTTGTCAGGGACAATGGTCAAATGATGTCATCCATTTGGACGGCGGTGACGAAAGGCCATTCNAAAAGGCCNAANGAAAAGAGTATGGAGAGAAAAGAAGACAGAGGCTCATCGATAAGGAGACAAAGTCGGGGGGGAGAAGGGGGGGAAAATGCGTTCTTTTC
>LT555560-ppa021732mPeach_NemaredcDNA
GAGGCATCCTACAAAGATGGACTTCTTGCGGATTTGGTGGAATTTATTTGAATGGAAATTGTGATATTCCTGAGTGGTTCAAATTCGTCAGTGATGTGGACAATATCGTCTTATTCGAAGTTCCTCAAAGAATCATGGGTCGTGATTTAAAAGGGTTAACTATATGCTTCGTTTACTCAAGATTCTCGACAAGTTCTTATTGGCGTTATCTCGAACTTGAAGATTCTCAAGGTCTTATTGGCATTATCGTTAGAAATCTTACCAAACAAACTGCTTTGCACACCAAGATAGCATTTGCCTCCTTAAAATCTTCCAGTGAACCTGAAGAATCTGAAGACGATTCCGGTGAACCTGAAGAACCTGAAGACTATTATCTTTGGCAGGGACAATTGTCAAACGATGTGCTCCGTTTGCAAGGCGGGGACCGAGTCTCCATTCTTGTAAGGCCTGATGATGTTGGTTTTGTGAGAGTGAAGAAGACAGGGGTTCATCTAGAATGGGACAAAGTCATGAACGAAAATATGATATCCCCGTCCCCATTCC
>LT555561-ppa021732Plum_P2032cDNA
AAGTATAGAGGGCACCAATTTGACGTCCATTTTTAGGAACAGCATCCGACAGAGATGGACTTCATGGGGATTTGGTGAAATTTATGTGGTTGGAAGTTATAAAATTAGTGAGTGGTTCAAATTCGTCAATGATGTGGACAATATAGTATTATTTGAAGTTGCTCAGAGAATCATGGGTCGTGATTTAAAAAGGTTGAGTAAATGCTTCGTTTACTATTCAGACAGGCGAAAATTCTCAAGAAGGCCCTATTGGCATTATCCGGAATTTAAAGAAGAAGGTCATATTGGCATTATCGATAGAAATTTTACCAAACAAAGTGCTTTGCACACCAAGATAACATTTGCCTCCTTAAGAACTGACACAAGACGAGAAGAATATTTCTTTTGGCGGAGACCTAAAGATGATTTTCTTTGGCAGGGACAATTGGAACCAGAAGACCTTTATCTTTGGCAGGGACAATTGTCAAACAATGTGCTCCGTTTGGAAGGCGGGGACGAAGTCCTCATTCTTGTAAGGCCTAAGGAGGTTGATTTTGTGAAAGTGAAGAAGACAGGGGTTCATCTAGAATGGGACAAAGTCAGAAGGGTGAAAGATTTGGGTTTTTC
>LT555562-ppa024249mPeach_NemaredcDNA
TTAGGGTTGGATCTTTCAAAGATGGCAAAAATTTTATTGAATCAGATGATGAGTAAGAGTGTTAGAGTTAAACTACCAGACAGTGGCAGTGAAGTTTCCGAGTGGTTCACTTTTCGTGATGACTTTGATGACTATGATGAAAATAAATTTGATTACGAACTTCCTATTGAAATTCCTTGGACTTCCATATTGGAGGCCAGAAAATTGGTTCTTTTTGCTGTTTGGGAAATTACGGAATCATTTGGTAGCCGTTGTTCTCTTGAATTTGAATTGGATGGTTTTAGAGATCAGATGCATCTGTATGAAAGAGAGACAGGGGAAGGTAATGTGTGGCTGGCATGTATTCCAATTTATATCTATAAACAAATAGTAAAGACGATTATTTTTCGAGTTAAAGTTAAGGGCAAAGGGTTGCACATCAAAAGCATTGGGGCCCACCTGGCTCCTATCAGTATGTCAAAGGATGGTGATGATGATGGCAAACATATTGATGAAAATGAATTAGATGATGATGATGATGTAGGTGATGAAGTTGGACCCAGAAAGAGAACAAAGATANGAA
>LT555563-ppa024249mPlum_P2032cDNA
AACAACACACCACACCCAAAAATTAGGTTAGGGTTGGATCTTTCAAAGATGGCCAATTTTTTCCTGAATCAGATGAAGAGGAGTGAGGAGACTATCGTTAAACTACCTGACAATGGCAGTGAAGTTCCAGAGTGGTTCACTTTTCGTGATGACTTTGATGACTATGATGATGGCTGGAGTGTTCGTAATTACGAACTTCCTATTGGAATTCGTAAATTTGATGGCAGGAGTGTTCGTAAGTACGAACTTCCTATTGAAATTCCTTGGACTTCCGTATTGGAGAACACAAAATTGGTTTTGTTTGCTGTTTGGGAAATTACGAAATCATTTGCTGGCCGTTGTTATCTTTCCTTTTATTTTAATGATTATCGAGATTCTACGCGTCTGTTTGGAAGAGAGACAGGGGAACGTAATGTGTGGCTGGAATGTATTCCAATTTCTTATGTACAATTAAAGACGCCTATTTTTGGAATTAAAGTTATCGGCAAAGGGGTGCACATCAAAAGCATTGGGGCCCACCTGGCTCCTATCAATATGCCAAAGGATGGTGATGATGATGGCAAACATATTGATGAAAATGAAATTNAGATGATGGATGAT
>LT555564-pp021703mPlum_P2032cDNA
TATTNGATGGGGCTCCATGTTACTTAGCCATTCTCAAACTCATCAGCAGCACGTACCTTTGGACTGCGAGTGCTATGAGTTCAGCATTATACTTCCTGGAAACGACATTCCAAAGTGGTTCGGACACCGGAAACAGCCAGCTGATCCTAATTATTGTGACTTCAACATTAAATTTCCTCCAAATTTCACTGGAAAGAACATGAGATTGGCTTTTTCCGCTGCTTTCAGAACCATAGATTACACACTCCCTTACGATTATGACGATTACGAGAGATACGGATTTCATGTCAGAGTCTTCATCAATGGTGATGAAATATTTTCATTTCATGAACACATTATATCGCCAGGGTCAGATCATGTGTGGCTGCAATATATTTCATTATCTAATATGAGGCACTGGAACCGTTACTGGAACGAAGAAGAGATCATGTACAAGTGTGAAGTTAGATTTCTTCCCTCCGAACCAATATTANGAAAGCTGCGGTGCAGCNAACGACC
>LT555565-ppa023688ppa000585mPlum_P2032cDNA
ATATAAAAGGGAAATGTGGTGACAGACAATTTAACTATACAAGTAGGAAGTTTTGGTCAATATCTTTTAGTGTGCCTTTTTCTACTTCTACTTTCAGGATTCGAGGGTTGAATGTCTTCTTTATATATACAAGTTCTGGTAGTGGTTGTTATGCTGGTTACTGTTGTGAGATAATTAGTCCAATAATAATCAAAGTTAGCAACAAAAGCACGGGAATGAAGTGGATTTATGACCCATCATGCTTCGGCATTCCAGATCCTGGAGAAGACATGATATTTTTAAGCCATTGGAAGATGAGGAATCAATTATTGAAAGGTGGCGACCAAGTCACAGTTTCCATGTTCATGAGATCTGTCTTTCAGTTGAAGGAGTGGGGCATCCAGCTTGTGCACGAGCAAGATCAAGAGAATATCAGGATGATGAGGACCCAACATGACGACGATGACAATGATGATGATGAGTGTCCAGTTTCTTTTCCATGTGTCATTTTTGGACGTTCGCCAGAATTCGAGGTGATGTCAAGAACATACTTCCTGTCGCATGGACCACAATCAAGGAGAGCACTGACGTTACTCGTGGAGGATTCGTGTAGCCCC
>LT555566-ppa026786mPlum_P2032cDNA
TGGTGACGATCTGAATCCTGTCCAGGGACTGTACGAACGTGGTGTATTCAGCACATTTTTTTCAGGGGATGAGGTTCCTGGCCAGTTCAGCCATAAAAGTGGAGGGTCCTCAATATCTTTTACTGTGCCTTTACTTGATAATTATCACAGAATTGGCGGCTTGAAGGTCTTTGCTGTCTACACAAAACATGCCAATGATTCTCCTTGGGCTTTACCTGGGCCAATGATTACTAGAGTCAGAAATAAGAGCAAGGGCCTCAAGTGGATCTATGCCCCATCACACTGCGGTATTCCGGGTAAAGGAGAAGACATGACATGGTTAAGCCATTGGAATTTGGAGGAGGAGGTTCACTTAGATGGTGGCGATCAAGTGGCTGTTTCTGTAGTTATGGAACCTTGGCTTCTGGTAAAGGAGTTTGGCATCCAGCTTGTGCAGAAGCTGCAAAGTACCCAACACAAAACCATTGATCCTTATAATGCTGTATGTGTCAGTGGACATCCAGATGAAATCAACCAAGAGGGGCTC
>LT555567-ppa021808mPeach_NemaredcDNA
AAATCCCTTTGGGATAGGAGCAAATTGACACCATCATATCATTCAGATAATAGCTATTATGATTTTGAGGAATCTTTACGCAAGAGATCTTTTGTTGCCATTAGATGTTGCGGGAATGAAATTCCAAAATGGTTCAGCCATAAAAGTGAGGGATGTTCAATAAAGATTGAGCTTCCTGGTGATTGGTTTAGCACAGATTTCTTGGGTTTCGCTCTATCTATTGTTGTTGCAAAGGACGGATTCTCTCCTCATGCGATTTCCAGCATTGAATGCAAGTACAACTTCAAAACTAGTAATGGTGAAAGCCATGAAGTCAACCATCCTTTGTGCAATCTGCGCAGGGATACTATGGGGTTTGAAAGCATAGATTCATATGAAGTGTTTGTGTTGTGGTATAATAATGTCTTTGAAGAAGTTGTAGAGGGAGCTCAAAGCCCCACTGCCTTTTTCAAACTTGTTACGGAGGTCAATGTTGACTTCATCATACGGAGTCCTTATGACAGCGAAAGCTATTCGGAGGGGAGGTATGTGAAGAGGTTGAGAAATG
>LT555568-ppa021808mPlum_P2032cDNA
ATTATGCGAATGGCAATTGCATCGTCAAAGTTTGAAGAAGACTTTGAAATAGCATCATATGAGGAACCTTCCGTTGGCATTAGATGTTGTGGGAATGAAATTCCAAAATGGGTCAGCCATAAAAGTGTGGGATGTTCAATAAAGATTGAGCTTCCTAGTGATTGGTTTAGCACAGATTTCTTGGGTTTCGCTCTATCTCTTGTTGTTGACATTGCTCCAACAGATATGGAGATTGGATGCGAGTACAACTTCAAAACTAGTAATGGTGAAATCCTTGAAGTCGACCATTCTTTAAGTATTGGATGCAAGTACAGCTTCAAAACTAGTAATGGTAAAAGCCTTGAAGTCGACCATGATTTTTTTATGGACTTGGAAAATTTATTTGCAAGCGTATCATTTCCTTGTGAAGAGGTGCTTGTGTGGAGGGTGGATGAGAAGATAATGGAGGAGGTGGAGGTGAATGTCCTTGAAGAAGTTACTGAGGTCAATGTTGACTTCACCGTAATGGGTTCTTATTGGTTGAAGGTGGAGGAGGACGAGAATATGAGGAGTGAGGCGAAGTTG
