# Supplementary material for: TNL genes in peach: insights into the post-LRR domain
Source: BMC Genomics. 2016 Apr 30;17:317. doi: 10.1186/s12864-016-2635-0 (PMC4851768; doi:10.1186/s12864-016-2635-0)
Supplement: Additional file 8: — Main functional resistance genes described in the literature. The table includes names, host plants, pathogens controlled and structural characteristics of the resistance genes. (XLSX 15 kb) [file 12864_2016_2635_MOESM8_ESM.xlsx]

## Sheet: Sheet1
Gene	Plant species	Pathogen	Pathogen type	Structure	Post LRR	Intron between LRR and PL domain	other domains	Protein sequence (NCBI link)
Bs4	Solanum lycopersicum	Xanthomonas campestris	Bacterium	TNL	1 PL	no	no	http://www.ncbi.nlm.nih.gov/protein/AAR21295
Gro 1-4	Solanum tuberosum	Globodera rostochiensis	Nematode	TNL	1 PL	yes	no	http://www.ncbi.nlm.nih.gov/protein/AAP44390.1
N	Nicotiana glutinosa	Tobacco Mosaic Virus	Virus	TNL	1 PL	no	no	http://www.ncbi.nlm.nih.gov/protein/Q40392
RPP1	Arabidopsis thaliana	Peronospora parasitica	Oomycete	TNL	no		no	http://www.ncbi.nlm.nih.gov/protein/ADI80539.1
RPS4	Arabidopsis thaliana	Pseudomonas syringae	Bacterium	TNL	1 PL	no	no	http://www.ncbi.nlm.nih.gov/protein/NP_199338.1
RAC1	Arabidopsis thaliana	Albugo candida	Oomycete	TNL	1 PL		no	http://www.ncbi.nlm.nih.gov/protein/AAS01763
Rdr1 (locus)	Rosaceae	Diplocarpon rosae	Fungus	TNL	1 PL	yes	no	http://www.ncbi.nlm.nih.gov/protein/AEE43929.1
Ma	Prunus cerasifera	Meloidogyne spp.	Nematode	TNL	5 PL	yes	no	http://www.ncbi.nlm.nih.gov/protein/CAR94514.1
L6	Linum usitatissimum	Melampsora lini	Fungus	TNL	no		Signal P	http://www.ncbi.nlm.nih.gov/protein/AAA91022
M	Linum usitatissimum	Melampsora lini	Fungus	TNL	no		Signal P	http://www.ncbi.nlm.nih.gov/protein/AAB47618.1
MbR4	Malus domestica	bacterial spot disease	Bacterium	TNL	no		TM	http://www.ncbi.nlm.nih.gov/nuccore/AY363616
RPP5	Arabidopsis thaliana	downy mildew	Oomycete	TNL	no		Ploop	http://www.ncbi.nlm.nih.gov/protein/AAF08790.1
RRS1	Arabidopsis thaliana	Ralstonia solanacearum	Bacterium	TNL	no		WRKY	http://www.ncbi.nlm.nih.gov/protein/P0DKH5.1
Rmia	Prunus persica	Meloidogyne incognita M. arenaria	Nematode	TNL	?		?	?
Rmja	Prunus dulcis	Meloidogyne javanica M. arenaria	Nematode	TNL?	?		?	?
Lr21	Triticum aestivum	Puccinia triticina	Fungus	NL	no		TM	{"type":"entrez-protein","attrs":{"text":"AAP74647","term_id":"32141365"}}AAP74647
Pik-1	Oryza sativa	Magnaporthe grisea	Fungus	NL	no			http://www.ncbi.nlm.nih.gov/protein/adz48537
Pi-ta	Oryza sativa	Magnaporthe grisea	Fungus	NL	no			{"type":"entrez-protein","attrs":{"term_id":"12642090","text":"AAK00132"}}AAK00132
RPS2	Arabidopsis thaliana	Pseudomonas syringae	Bacterium	NL	no		Signal P	{"type":"entrez-protein","attrs":{"text":"AAA21874","term_id":"548086"}}AAA21874
Xa1	Oryza sativa	Xanthomonas oryzae	Bacterium	NL	no		Zinc finger	{"type":"entrez-protein","attrs":{"text":"BAA25068","term_id":"2943742"}}BAA25068
RGA4 / RGA5-A	Oryza sativa	Magnaporthe oryzae	Fungus	CNL	no			http://www.ncbi.nlm.nih.gov/nuccore/AB604627
Bs2	Capsicum chacoense	Xanthomonas campestris	Bacterium	CNL	no			{"type":"entrez-protein","attrs":{"text":"AAF09256","term_id":"6456755"}}AAF09256
CaMi	Capsicum annum	Meloidogyne	Nematode	CNL	no			http://www.ncbi.nlm.nih.gov/protein/91983616
Gpa2	Solanum tuberosum	Globodera pallida	Nematode	CNL	no			{"type":"entrez-protein","attrs":{"term_id":"6164969","text":"AAF04603"}}AAF04603
Hero	Solanum lycopersicum	Globodera rostochiensis	Nematode	CNL	no			http://www.ncbi.nlm.nih.gov/protein/CAD29729.1
HRT	Arabidopsis thaliana	Turnip crinkle virus	Virus	CNL	no			{"type":"entrez-protein","attrs":{"term_id":"7110565","text":"AAF36987"}}AAF36987
I2	Solanum lycopersicum	Fusarium oxysporum	Fungus	CNL	no			{"type":"entrez-protein","attrs":{"text":"AAD27815","term_id":"4689223"}}AAD27815
Mi-1	Solanum lycopersicum	Meloidogyne incognita & Macrosiphum euphorbiae	Nematode & insect	CNL	no			http://www.ncbi.nlm.nih.gov/protein/AAC97933.1
Rx	Solanum tuberosum	Potato virus X	Virus	CNL	no			{"type":"entrez-protein","attrs":{"text":"CAB50786","term_id":"5524754"}}CAB50786
I2C-5	Solanum pimpenellifolium	Fusarium oxysporum	Fungus	CNL	no			{"type":"entrez-protein","attrs":{"term_id":"15553678","text":"AAl01986"}}AAl01986
Lr10	Triticum aestivum	Puccinia triticina	Fungus	CNL	no			{"type":"entrez-protein","attrs":{"text":"AAQ01784","term_id":"33302327"}}AAQ01784
Mi 1.2	Solanum lycopersicum	Meloidogyne javanica	Nematode	CNL	no			{"type":"entrez-protein","attrs":{"text":"AAC67238","term_id":"3449380"}}AAC67238
Mla1	Hordeum vulgare	Blumeria graminis	Fungus	CNL	no			{"type":"entrez-protein","attrs":{"text":"AAG37354","term_id":"11612210"}}AAG37354
Pib	Oryza sativa	Magnaporthe grisea	Fungus	CNL	no			{"type":"entrez-protein","attrs":{"text":"BAA76282","term_id":"37777304"}}BAA76282
Pm3b	Triticum aestivum	Blumeria graminis	Fungus	CNL	no			{"type":"entrez-protein","attrs":{"text":"AAQ96158","term_id":"37624724"}}AAQ96158
Prf	Solanum lycopersicum	Pseudomonas syringae	Bacterium	CNL	no			{"type":"entrez-protein","attrs":{"term_id":"1513144","text":"AAC49408"}}AAC49408
R1	Solanum demissum	Phytophthora infestans	Oomycete	CNL	no			{"type":"entrez-protein","attrs":{"text":"AAl39063","term_id":"17432423"}}AAl39063
RB	Solanum bulbocastanum	Phytophtora infestans	Oomycete	CNL	no			{"type":"entrez-protein","attrs":{"term_id":"32693281","text":"AAP86601"}}AAP86601,
Rp1-D	Zea mays	Puccinia sorghi	Urediniomycetes	CNL	no			{"type":"entrez-protein","attrs":{"term_id":"5702196","text":"AAd47197"}}AAd47197
Rpg1-b	Glycine max	Pseudomonas syringae	Bacterium	CNL	no			{"type":"entrez-protein","attrs":{"text":"AAR19095","term_id":"38373621"}}AAR19095
Rpi-blb1	Solanum bulbocastanum	Phytophtora infestans	Oomycete	CNL	no			{"type":"entrez-protein","attrs":{"term_id":"39636705","text":"AAR29069"}}AAR29069
RPM1	Arabidopsis thaliana	Pseudomonas syringae	Bacterium	CNL	no			{"type":"entrez-protein","attrs":{"text":"CAA61131","term_id":"963017"}}CAA61131
RPP13-Nd	Arabidopsis thaliana	Hyaloperonospora parasitica	Oomycete	CNL	no			{"type":"entrez-protein","attrs":{"term_id":"7229453","text":"AAF42832"}}AAF42832
RPP8	Arabidopsis thaliana	Hyaloperonospora parasitica	Oomycete	CNL	no			{"type":"entrez-protein","attrs":{"text":"AAC83165","term_id":"3928862"}}AAC83165
RPS5	Arabidopsis thaliana	Pseudomonas syringae	Bacterium	CNL	no			{"type":"entrez-protein","attrs":{"text":"AAC26126","term_id":"3309620"}}AAC26126
Rx2	Solanum acaule	Potato virus X	Virus	CNL	no			{"type":"entrez-protein","attrs":{"text":"CAB56299","term_id":"5918254"}}CAB56299
Sw-5	Solanum peruvianum	Tomato spotted wilt virus	Virus	CNL	no			{"type":"entrez-protein","attrs":{"term_id":"15418709","text":"AAG31013"}}AAG31013
Tm-22	Solanum lycopersicum	Tobacco mosaic virus	Virus	CNL	no			{"type":"entrez-protein","attrs":{"text":"AAQ10736","term_id":"33330976"}}AAQ10736
